# Supplementary material for: The Boring Billion, a slingshot for Complex Life on Earth
Source: Sci Rep. 2018 Mar 13;8:4432. doi: 10.1038/s41598-018-22695-x (PMC5849639; doi:10.1038/s41598-018-22695-x)
Supplement: Supplementary file 2 — Dataset 2 [file 41598_2018_22695_MOESM2_ESM.csv]

Age_Ma	Mn_Py	Co_Py	Ni_Py	Cu_Py	Zn_Py	As_Py	Se_Py	Mo_Py	Ag_Py	Cd_Py	Sb_Py	Tl_Py	Pb_Py	Bi_Py
500	226.23	155.1	2584.21	953.86	53.38	745.98	146.305	55.577	3.639	1.613	45.632	5.833	83.52	0.832
500	219.57	369.86	669.24	274.31	225.49	1040.99	82.844	5.086	27.699	0.972	104.078	3.261	521.52	10.047
500	2.12	88.3	234.7	236.78	16.18	263.68	191.672	3.456	5.421	1.336	290.153	3.245	326.96	3.179
500	3.94	93.12	248.55	200.34	14.37	286.19	194.208	3.432	5.491	1.486	294.661	3.436	302.25	3.512
500	5.35	98.82	250.79	213.33	126.94	269.94	147.008	3.945	6.141	3.019	347.037	4.569	427.03	3.872
500	3.27	98.51	254.33	263.51	102.42	324.24	158.044	4.711	7.444	3.279	399.277	4.631	303.84	4.046
500	285.08	231.97	432.57	203.47	75.78	686.33	71.403	8.109	13.06	0.351	134.339	2.014	326.71	6.119
500	337.06	230.3	316.04	228.69	124.86	355.59	41.131	10.048	9.965	0.562	40.366	2.039	240.8	5.228
500	244.57	204.34	406.81	128.93	77.96	296.06	54.89	15.423	9.177	0.786	42.898	0.412	316.66	6.951
500	1.87	81.1	249.21	190.16	36.31	292.03	103.301	0.581	7.34	1.352	42.389	1.149	184.6	1.035
500	0.84	104.45	273.14	242.43	37.76	253	108.201	0.644	7.984	1.211	36.113	0.759	195.29	1.027
500	1.45	136.77	348.13	242.75	73.44	337.88	127.301	0.777	9.167	2.196	49.242	1.261	226.75	1.23
500	1.09	83.51	279.75	194.56	39.34	325.55	127.456	0.625	8.553	1.265	44.43	1.175	207.72	1.205
500	9.04	93.19	285.79	236.7	41	312.14	123.688	0.798	8.445	1.199	43.893	0.902	212.26	1.236
500	171.6292326	94.4	400.83	286.5628102	142.1834184	284.1407889	25.35681558	87.49029709	12.78451717	1.835815164	33.51091771	2.281440976	319.7213166	11.39185137
500	1218.552193	49.09	179.52	693.2852431	222.8420345	322.0512898	49.30408107	142.3934579	56.11747688	2.319559406	79.58392991	1.59272809	274.7334884	10.72689662
500	565.4709924	97.07	296.48	677.0056628	103.0906167	310.1016143	54.20632024	114.9904621	37.8575593	3.513996284	69.25753812	1.422686532	478.6707234	25.57657319
500	476.8630994	121.13	446.9	1051.156533	227.4023653	351.8541624	45.46561807	144.222339	59.3097746	3.033004587	95.85717963	2.415525518	482.3034262	21.79324503
500	350.9848696	79.97	377.78	919.3308351	127.7290085	357.5718532	36.18967564	151.3600827	42.59533552	1.663534373	74.49575262	2.483816701	366.9691512	10.49729028
500	582.9291785	88.67	266.91	430.2535706	117.5781164	275.7666463	46.7659922	89.17300072	30.37710931	2.463246198	49.9989029	2.736814062	270.1438237	12.24447458
500	357.6142904	85	282.35	405.4571063	112.1812153	304.1865104	41.17124722	115.0128173	23.39448736	2.003206016	40.87718837	1.741682221	194.9513402	11.09374691
500	796.1757207	38.29	152.54	1193.825422	171.4965097	461.062302	47.24460202	180.0880335	117.2351828	3.125435257	101.2476667	1.777595667	279.8959306	9.126077707
501	0.9995	120.43	266.28	207.6978117	79.5712675	98.98088727	4.901435571	139.4460443	3.541609326	0.413409649	2.481916858	1.552920035	122.6809298	3.031220155
501	71.54733619	86.94	320.13	311.7747559	100.0845399	124.6993066	3.925868172	19.98052027	5.158741944	0.667508789	4.81255325	0.603125439	265.0133698	3.928257655
501	206.561528	63.28	217.38	302.6647028	187.7256123	183.7836685	1.574	18.0103167	3.64600497	0.790762672	7.897198101	1.292071459	295.7223466	5.138948144
501	45.33616026	36.18	180.94	628.0457342	111.4074173	258.1458839	4.963833246	47.0534167	2.576170439	0.297459285	6.726398455	0.557964883	118.3839499	2.985633947
501	71.23372151	71.58	288.43	226.4271965	78.86010963	113.7104691	4.150985888	25.05538276	5.276836234	0.1355	5.903398535	0.988487697	212.7433335	3.728723484
501	61.95019369	148.64	276.95	382.4989656	91.78725606	159.2430123	5.115280017	19.2711202	3.066238097	0.515690186	5.666141393	1.791937335	176.2440881	3.249980361
501	27.44375789	63.55	204.17	285.8596826	56.19714174	103.3215789	1.0795	114.2172677	3.609800422	0.420463984	2.717960329	1.232086777	75.05509516	1.730881375
501	95.0215006	74.33	229.04	334.8092291	128.1088971	131.2894831	2.846215861	27.03570018	3.155409349	0.403455911	5.949270424	0.713396219	198.5751919	3.556963264
504	3.714381642	10.64	44.6	11.47470466	7.226677413	507.001366	1.83483548	57.37251931	0.525465617	0.09671674	15.78480924	1.475316432	8.85757469	0.362245944
504	3.902337495	26.53	111.84	68.26326243	7.627836904	531.3231493	3.002313579	53.2878738	0.634399449	0.2921326	20.02222316	2.964219101	20.98470463	0.463995252
504	8.070245577	2.78	86.83	151.2662836	12.51396797	620.521047	2.404529773	73.05566582	0.637564518	0.314530866	23.19150741	1.836040246	2.411339709	0.054670667
504	1.161325221	4.65	72.32	46.02495456	8.029019189	566.6406308	1.971656755	44.11505392	0.014	0.25865493	24.08234798	1.377564476	2.564735319	0.068677666
504	20.62585658	1.99	148.32	258.6950228	16.6508639	602.9481871	2.94887912	109.6382935	1.376415155	0.363204839	24.05521054	2.326154417	34.18645883	0.033381149
504	25.27320716	103.14	193.04	376.2923577	28.57172208	956.3997889	4.966965413	128.2983874	1.455511974	0.440086598	46.78562862	2.197390695	162.8160591	3.228910394
504	7.181206386	12.88	59.95	124.9949395	12.20867644	689.42167	2.636252296	80.87132633	0.277668906	0.247376035	23.82184163	1.001281589	8.734836363	0.297654392
505	13.835104	108.42	740.61	168.2626184	35.50502088	2498.232383	19.16056968	210.0716603	21.89443994	0.072	17.82348062	23.28642745	189.6374019	2.104292769
505	280.3481232	63.24	582.6	409.9172631	79.25928667	624.5407912	10.67909777	80.8405221	8.122752687	0.109	9.986226797	5.432775986	102.4145281	1.705910006
505	144.4093797	122.46	816.67	314.6270142	57.98029553	1607.975494	22.22535922	140.8575316	18.99366298	0.435636025	21.18281448	17.91532353	190.2762505	3.317070544
505	112.6643803	19.58	810.45	252.6447471	73.37616171	1836.675856	23.88638244	164.2947187	26.55568433	0.286415703	20.83070413	22.64431574	115.6854527	0.047657417
505	64.6430957	78.18	687.69	235.7442154	43.29610065	1849.536269	20.4629078	168.9031218	17.35682144	0.290020394	19.59971241	18.54210582	150.2495459	2.030159299
505	9.727420022	35.9	748.62	153.564174	33.2168054	2419.625601	21.27359026	208.7433472	19.98709813	0.240928097	18.76377264	21.83966516	171.0625462	1.015031896
505	14.1977945	77.29	603.45	172.7737988	33.24674165	1739.164839	10.17259062	154.7928331	17.95685233	0.152879945	9.687536928	18.72497624	111.5533593	2.882911636
506	695.8314806	58.56	216.71	593.4718037	24.94324751	282.9195667	139.7242924	95.41786406	108.9516928	1.877965292	81.67270626	5.420562706	169.5033563	0.758976846
506	72.17546582	262.13	1050.9	579.4822908		122.7179766	21.09916987	19.53629782	8.510226162		10.64409254	4.4544033	310.4992974	10.57095051
506	82.82025471	132.62	968.21	542.4159474		68.88541981	16.5694646	12.46948476	9.21602599		7.871571746	5.026597251	164.706205	5.272785801
506	111.7483574	136.17	917.46	464.2086888		90.54065725	20.40585174	10.08124159	11.00941116		10.33821165	7.622794609	191.2520181	5.72131363
506	6.653153844	11.24	853.9	317.275761	26.22746606	69.79013553	12.66834158	6.968799209	16.61562111	0.10432715	8.329921132	11.80989128	79.26520553	0.070422909
507	284.3634635	2.23	178.38	752.2055954	58.2047228	711.6113136	28.13857485	210.311243	7.98326109	0.355795641	39.79803864	3.466171954	12.31254705	0.06425419
507	256.2839693	7.29	222.68	828.2681138	61.24237429	623.874341	21.70611147	165.5507088	8.009872407	0.422870417	32.41038779	3.008416559	36.06065026	0.080350348
507	290.3513204	27.53	245.72	1252.468979	118.3523348	776.7076348	56.10715063	314.9201359	13.64950582	1.480095445	72.13299719	8.556814887	99.5932475	0.133469255
507	222.8435638	1.44	125.48	746.3972232	56.09079801	559.5490547	18.46249485	148.724968	7.49623275	0.247314307	31.11119994	2.006471911	2.181154101	0.054702366
507	336.3038434	7.01	159.11	955.469752	66.85873382	798.340352	37.96334369	250.7908923	10.04682391	0.269678249	46.75896001	3.516489719	32.58575863	0.058553593
507	122.0706286	1.2	31.17	445.2331757	28.63982416	851.5177639	14.26565945	148.3195842	2.99165323	0.13602342	35.32767966	2.00889835	4.245591902	0.055982352
507	234.0109218	2.98	46.44	592.1978293	43.07293895	831.0379248	20.93578926	183.594272	5.520140378	0.214998955	34.17592209	1.614215655	7.290419935	0.056264716
508	1021.240999	29.09	196.11	544.0580584	66.40073853	292.0431788	141.0808737	119.5701329	155.2666607	2.100498603	80.96880307	7.583615843	74.90989114	0.625401668
508	727.6248916	57.89	224.2	613.9529931	17.48889221	292.552879	137.7459603	101.857543	112.5428374	1.775310168	82.51587626	5.30632914	169.7873976	0.905508732
508	1241.360707	22.59	85.58	623.3296662	73.55635468	364.4610793	140.7256317	154.293541	203.0959423	2.067935976	117.7590602	2.9545854	61.25125408	0.820799882
508	1239.516275	32.56	169.42	381.2372789	50.09664403	361.8893078	152.860943	136.6428504	166.8247185	2.156847364	91.96227711	8.462745209	78.92645803	0.567125382
508	1175.810967	11.23	85.62	290.0509491	56.19719563	391.6499394	137.3548331	139.867115	177.7690578	1.826520952	101.5307925	4.958641927	47.90714719	0.261606771
508	1215.462471	29.54	160.15	450.2115407	72.65327638	327.6220111	142.3607371	133.4515287	176.1532132	2.299659949	85.04891443	6.051077848	57.00554253	0.518001218
508	1284.15782	21.83	65.22	156.6320521	78.38342458	378.4027562	210.9763935	140.3222742	155.0040929	2.087587075	79.32854227	2.458253589	41.36604891	0.323390137
508	812.2714201	31.91	164.96	458.5896789	42.58628588	265.7938298	120.2534173	129.4859019	132.0355427	3.094543039	81.03910938	10.65750383	36.47433133	0.579550568
509	885.8489848	41.52	85.67	238.5690802	115.4815301	597.7930332	25.90572857	978.8108371	11.58881545	11.99273079	49.15363152	4.798634778	667.4923147	1.328607827
509	1009.652939	23.49	48.96	338.3408019	134.4175081	947.4672442	35.30800466	1353.723484	9.990060391	10.39954997	40.22798044	3.313442423	657.2138651	0.917416597
509	1019.010547	24.63	63.18	201.1511923	137.3055442	807.2207561	30.93243489	1346.251371	11.05415277	11.40992288	43.31464885	3.919671118	719.6451923	0.838695327
509	836.2525717	11.13	59.95	165.2076596	172.2773247	565.369356	24.7439787	784.7768313	9.103459655	16.52019774	34.59213599	3.030898402	623.7688381	0.832779462
509	771.0033151	16.69	86.18	266.189847	110.1966447	450.3747147	20.83724981	525.8829969	9.402386625	12.62504078	38.97703265	3.853271314	558.2095212	0.945165214
509	1000.285175	28.81	67	506.8897099	165.6040116	647.8448888	29.05949245	1061.11657	11.92706937	14.69651528	45.73243698	4.420802251	727.5151323	1.288675257
509	735.8920316	7.15	103.62	255.6155209	146.171584	484.6066383	20.34573863	516.6193403	11.98486511	17.03710979	47.38774404	5.414347682	622.9155645	1.668036828
510	738.03	23.46	675.21	2203.49	2005.88	1850.26	411.851	305.923	92.748	31.021	196.518	9.818	267.69	3.212
510	2531.89	33.06	613.39	1758.39	407.3	1637.71	288.091	267.69	224.295	14.598	275.027	19.664	745.75	11.749
510	2616.37	22.49	1393.8	4768.97	724.45	2214.91	359.081	393.44	254.173	20.145	357.82	21.766	901.91	15.042
510	2535.79	27.22	1967.41	7014.27	610.83	2197.41	354.599	844.925	277.137	14.825	354.236	23.747	954.7	20.414
510	999.75	19.06	936.81	2669.66	1446.5	1926.38	529.836	347.727	145.522	22.258	227.878	13.516	412.49	7.145
510	2671.97	22.04	722.74	1959.55	493.43	1890.84	357.369	319.155	220.188	16.943	292.561	18.814	750.07	10.686
510	2955.9	29.32	1127.42	3090.19	420.53	1782.75	321.36	412.67	230.954	12.739	295.596	20.133	718.53	13.4
510	2387.03	21.14	679.27	2096.26	777.11	1736.06	335.548	260.992	179.233	15.498	260.463	15.691	541.08	8.439
510	2593.98	14.82	624.18	1645.56	638.79	1920.58	333.91	317.853	202.429	15.406	298.267	17.164	574.65	8.419
510	813.65	18.24	531.38	1104.88	113.68	1509.74	380.602	147.726	105.784	7.595	165.594	8.473	312.32	4.402
510	66.62	3.69	228.83	751.04	181.47	359.83	403.169	838.855	22.044	4.978	66.651	2.402	162.78	2.286
510	2489.34	22.03	866.83	2473.93	556.37	1948.27	369.398	347.111	245.106	11.044	303.747	21.825	813.42	13.152
510	680.40078	37.03	170.56	186.2915795	2237.221035	3412.067339	399.7506424	702.0322654	171.667682	28.42051271	385.0083046	28.01888015	1155.311078	0.215231203
510	917.2190044	15.91	243.97	249.3512929	8507.174927	2568.818267	645.7924958	691.8080806	241.9255162	140.9664243	179.8838895	58.09617859	288.6564516	0.486777798
510	586.2568958	52.34	167.57	136.3862685	3974.297901	3075.349687	329.9181759	625.8268789	166.7858709	56.67976702	428.9014415	18.0431825	1339.728913	0.093178231
510	701.5608182	15.19	137.83	206.1030984	6681.795036	3581.378812	414.3909025	578.6310389	413.4626889	151.0012284	808.3785224	23.41080909	2428.256073	0.159894335
510	659.1061982	79.25	148.31	88.44481758	1769.193665	3238.188386	411.433708	732.8963841	143.3006086	15.33805492	251.6698635	37.17786006	577.1520892	0.144531959
512	731.1294525	20.5	85.51	240.7162899	203.9389188	530.8703196	9.395569937	69.94289944	14.21072363	2.18029268	18.78386963	18.11596493	2777.821413	3.840897634
512	250.186943	17.15	37.21	201.5568415	236.2844532	874.9371879	1.894	139.3044322	4.263258239	2.039848428	10.22634414	19.19712272	7251.362874	0.407429607
512	168.4301316	16.59	33.96	100.4947525	67.51360589	116.1214667	11.20352242	21.8458629	4.895854453	0.858266701	10.08365281	3.184963536	4753.919344	0.180639907
512	408.0650884	189.04	245.1	164.5630611	96.43456952	575.5363161	14.00213771	66.9723711	6.612495345	0.367504425	10.81496101	36.28022262	2979.230519	0.995290844
512	101.1316087	56.02	91.46	217.7922389	48.99290861	447.4610832	5.803170724	71.38868384	3.354621645	0.52103904	7.886802207	17.9687284	1545.853168	1.052358576
512	306.9842539	100.14	68.01	243.6550569	143.8524046	1396.509559	36.50645476	116.1729764	8.967137889	0.846816923	13.45905912	29.553119	4430.253598	0.528106625
512	386.9739304	11.11	25.29	213.2231205	189.0505584	806.9994511	12.77792298	112.6195611	4.603709981	0.972226465	11.13783441	51.01203627	5170.912104	0.501966531
512	348.3105769	13.1	28.01	317.6208563	267.0729285	553.2828622	10.11460567	134.5748244	18.40639317	2.614017794	15.72982889	41.08110116	8845.855971	0.139395072
512	731.1294525	20.5	85.51	240.7162899	203.9389188	530.8703196	9.395569937	69.94289944	14.21072363	2.18029268	18.78386963	18.11596493	2777.821413	3.840897634
512	250.186943	17.15	37.21	201.5568415	236.2844532	874.9371879	1.894	139.3044322	4.263258239	2.039848428	10.22634414	19.19712272	7251.362874	0.407429607
512	168.4301316	16.59	33.96	100.4947525	67.51360589	116.1214667	11.20352242	21.8458629	4.895854453	0.858266701	10.08365281	3.184963536	4753.919344	0.180639907
512	408.0650884	189.04	245.1	164.5630611	96.43456952	575.5363161	14.00213771	66.9723711	6.612495345	0.367504425	10.81496101	36.28022262	2979.230519	0.995290844
512	101.1316087	56.02	91.46	217.7922389	48.99290861	447.4610832	5.803170724	71.38868384	3.354621645	0.52103904	7.886802207	17.9687284	1545.853168	1.052358576
512	306.9842539	100.14	68.01	243.6550569	143.8524046	1396.509559	36.50645476	116.1729764	8.967137889	0.846816923	13.45905912	29.553119	4430.253598	0.528106625
512	386.9739304	11.11	25.29	213.2231205	189.0505584	806.9994511	12.77792298	112.6195611	4.603709981	0.972226465	11.13783441	51.01203627	5170.912104	0.501966531
512	348.3105769	13.1	28.01	317.6208563	267.0729285	553.2828622	10.11460567	134.5748244	18.40639317	2.614017794	15.72982889	41.08110116	8845.855971	0.139395072
523	927.14	2.74	527.53	45.1	86.31	9070.68	816.231	3224.939	16.72	1.322	20.001	1414.199	42.43	0.178
523	682.72	1.55	355.57	20.02	83.01	11319.31	537.779	2706.537	7.211	0.603	14.977	1573.875	19.28	0.086
523	609.28	1.81	479.29	110.36	80.06	11990.2	547.534	3703.041	10.948	0.329	23.579	1604.52	35.91	0.122
523	462.17	1.75	814.22	203.26	78.7	13331	487.008	2247.678	10.583	0.407	18.739	1377.109	26.18	0.104
523	573.03	2.59	466.09	19.3	62.24	12785.65	505.618	2595.24	9.148	0.444	19.279	1764.741	26.96	0.079
523	519.03	3.22	834.2	123.93	47.17	9272.66	523.812	1974.471	8.084	0.635	19.222	694.099	37.95	0.107
523	338.65	11.28	3224.65	586.37	56.5	22727.12	441.237	2401.118	23.536	1.126	38.154	1242.057	83.36	0.213
523	597.59	3.44	852.9	130.4	86.61	10149.54	439.587	1897.404	11.377	0.78	17.555	1397.873	38.31	0.139
523	427.16	106.59	6819.74	220.25	78.35	11403.63	696.651	5153.394	29.302	1.366	52.592	690.354	95.8	0.291
523	763.93	2.88	965.62	704.42	81.85	11017.07	546.982	5461.568	23.219	0.895	56.153	1500.005	111.24	0.338
523	723.02	2.69	977.45	313.63	125.26	10583.47	510.766	5401.159	21.495	1.33	63.936	1271.432	121.14	0.299
523	902.66	2.3	544.5	73.33	90.36	9380.26	584.984	3565.017	17.191	0.798	26.233	1160.103	52.92	0.14
523	919.9	1.53	740.49	720.37	94.71	10415.72	582.234	4633.833	12.587	0.786	35.42	1292.913	61.24	0.153
540		9.94	739.52	2703.27	9.85	1331.71	119.221	313.701	10.626	0.413	168.688	12.92	96.94	0.126
540	0.81	3.87	479.88	849.03	2.4	1244.11	164.381	82.939	10.616	0.4	131.252	9.618	236.57	0.223
540		3.56	340.65	1593.43	3.58	1396.25	151.422	226.192	7.605	0.449	131.124	10.294	76.77	0.069
540		26.3	1620.41	877.62	1.71	2163.96	290.102	60.075	10.918	0.648	229.37	7.239	249.05	0.141
540		2.04	320.6	2082	5.22	943.59	60.572	360.541	8	0.242	126.428	14.856	58.31	0.092
540		10.61	1107.23	315.57	1.69	742.52	130.565	13.898	3.552	0.324	58.759	2.148	111.24	0.086
540		8.84	548.94	1013.54	3.27	1436.5	184.727	67.178	8.916	0.458	135.912	6.083	234.56	0.153
540	0.37	1.25	420.51	232.76	1.89	1151.24	128.86	56.63	4.554	0.309	54.131	5.186	68.26	0.111
540	3.47	1.02	336.72	85.8	11.07	478.72	196.65	11.374	1.148	0.334	13.101	0.77	80.18	0.124
540	1.33	1.3	165.17	581.6	0.77	1611.83	236.203	74.152	1.844	0.213	86.776	4.819	73.46	0.022
540		1.39	194.3	207.45	1.5	1456.83	224.791	27.487	2.335	0.405	43.445	3.351	123.81	0.038
540	6.81	2.4	195.62	235.3	20.65	995.6	143.956	90.61	1.703	0.95	49.984	4.726	55.25	0.053
540		4.02	580.93	82.62	0.73	1231.26	199.871	46.427	1.86	0.202	35.683	2.605	66.02
540	1.3	72.88	752.75	633.03	6.39	452.34	63.958	7.891	3.484	0.218	17.77	0.263	209.17	0.357
540	3509.21	100.04	1637.09	3244.54	105.07	1051.24	70.025	46.546	29.066	0.95	89.153	1.254	790.35	6.54
540	1635.23	171.53	843.89	3807.83	60.89	253.35	46.318	14.366	11.711	0.389	39.046	0.481	520.28	3.65
540	3427.61	155.7	1310.38	3510.29	99.09	804.39	67.038	37.453	23.992	0.784	75.356	1.326	876.16	10.188
540	2.61	222.76	830.73	441.45	0.17	158.98	46.165	4.326	2.492	0.22	1.477	0.228	36.13	0.081
540	495.57	180.82	442.8	1176.47	40.07	123.31	34.732	2.523	4.246	0.195	22.855	0.521	192.03	1.065
540	3296.77	145.65	1469.83	3592.81	104.11	779.12	68.404	45.643	26.189	0.418	83.979	1.44	814.97	6.541
540	90.96	235.52	995.79	364.2	2.93	133.32	43.77	4.54	3.425	0.244	6.564	0.308	57.52	0.389
540	4.83	23.46	689.55	2274.44	2.89	44.38	82.806	0.171	0.626	0.183	3.299	0.096	58.05	0.294
540	6.4	157.34	687.88	227.38	0.7	116.11	51.848	1.072	1.052	0.194	1.327	0.183	22.09	0.101
540	270.23	85.56	674.16	538.25	5.14	384.24	52.318	0.931	1.048	0.198	6.582	0.104	69.57	0.397
540	3082.64	140.44	1508.89	4364.68	91.92	677.04	77.958	57.531	32.094	0.316	74.466	1.801	890.78	7.737
540	2862.79	214.16	1056.4	1628.92	99.15	544.42	64.509	26.96	22.358	0.233	49.776	1.002	629.75	6.98
540	480.66	139.53	277.25	315.48	13.34	120.41	43.54	1.123	3.659	0.187	19.41	0.447	174.69	0.842
540	4737.65	105.27	1720.47	1580.16	216.01	1034.73	101.325	53.948	44.896	0.459	103.388	2.663	918.77	6.572
540	2291.6	146.84	1599.72	1324.44	80.07	857.02	97.429	50.075	37.768	0.135	81.193	5.451	584.63	3.102
540	3323.39	140.73	1831.18	5414.45	106.55	765.15	111.619	70.573	125.227	0.293	98.928	6.845	783.61	5.63
540	0.65	148.86	435.09	1219.47	1.7	117.99	28.079	2.628	0.561	0.191	2.554	0.068	48	0.149
540	0.19	121.65	619.9	388.7	0.62	186.58	30.083	6.298	4.988	0.243	17.872	0.314	124.94	0.613
550	1940.63	51.22	1467.83	8268.3	76.37	2508.23	1320.957	4997.997	892.032	43.756	1212.134	111.009	5144.04	43.411
550	698.83	40.58	408.21	274.32	18.48	449.96	215.466	349.423	102.511	6.681	120.245	4.798	679.89	2.773
550	1317.14	72.55	571.41	239.42	30.46	470.37	270.142	538.116	124.83	10.735	139.221	9.294	731.32	4.712
550	48.73	49.32	454.38	338.29	60.71	686.75	274.787	308.504	31.904	7.707	116.103	7.945	317.07	3.463
550	974.64	7.64	88.7	78.33	43.04	866.65	436.65	275.572	250.612	4.94	172.667	9.745	1248.99	0.69
550	621	22.72	258.49	122.92	28.98	569.63	290.175	248.59	164.576	6.917	183.805	6.438	998.94	1.804
550	2280.92	72.25	666.25	318.37	22.14	554.63	372.121	400.051	221.995	8.913	223.914	9.126	1153.87	8.2
550	448.88	26.88	310.64	113.64	16.73	521.91	270.616	274.733	146.547	6.947	154.059	5.978	905.24	1.475
550	215.77	18.61	350.66	219.29	3.24	784.24	183.61	67.875	39.719	3.659	67.347	0.97	462.97	1.547
550	481.32	42.97	559.11	357.06	4.08	511.22	250.224	191.553	106.518	8.72	139.092	2.925	1121.92	3.638
550	837.41	40.8	503.28	285.82	28.74	475.22	258.206	186.857	112.268	12.828	132.109	3.211	1066.09	3.132
550	733.1	40.45	496.73	323.15	78.05	582.67	270.51	213.014	133.985	20.181	170.476	2.491	1475.52	3.018
550	6.47	42.74	709.53	417.01	68.94	421.02	254.694	56.139	38.122	12.387	125.503	1.741	609.8	4.696
550	909.79	34.81	473.02	355.29	44.2	555.27	306.187	81.97	62.277	12.294	117.989	3.445	723.03	3.576
550	715.7	55.73	627.79	418.51	114.56	404.29	290.436	297.255	123.398	20.004	137.042	3.37	1130.19	3.658
550	157.95	23.68	322.63	140.33	2067	142.2	149.736	39.97	14.625	149.627	39.289	0.732	211.24	1.318
555	1877.91	533.41	538.13	3357.68	20.95	278.62	6.524	4.601	15.163	1.219	33.903	1.247	533.3	8.762
555	853.83	442.85	493.1	1890.48	15.66	247.55	5.648	4.683	11.969	1.088	26.953	0.728	390.73	6.874
555	1235.91	447.77	263.89	1467.07	44.71	170.51	9.161	4.085	16.357	0.742	29.633	1.849	525.44	8.708
555	2121.77	878.62	809.81	957.95	31.77	380.51	9.47	4.083	18.157	1.92	28.989	1.804	552.03	8.735
555	696.71	764.41	822.37	899	23.24	395.18	7.913	4.601	17.69	1.52	36.196	0.576	651.36	9.934
555	639.47	555.92	653.58	898.44	17.04	278.46	9.129	4.004	17.159	1.044	31.816	0.565	597.79	9.098
555	1637.5	707.45	834.54	1052.08	19.88	338.68	6.416	4.105	17.404	1.714	25.836	1.524	455.34	7.488
555	1221.44	790.15	802.31	898.02	17.31	373.05	9.912	5.154	16.754	1.421	36.407	1.696	671.73	10.14
555	1545.03	732.72	707.4	857.93	26.91	323.62	8.955	4.458	15.263	1.359	28.599	1.229	527.11	8.164
555	807.77	623.19	571.03	1206.33	11.73	278.5	7.125	4.681	13.598	1.091	25.543	0.616	438.09	7.241
555	509.23	584.24	444	1926.21	13.26	263.21	4.352	7.282	15.501	1.105	26.454	0.815	490.78	7.459
555	677.29	774.39	766.96	1326.34	17.95	339.58	7.652	7.332	19.778	1.464	31.715	0.786	586.28	9.362
555	915.47	560.24	688.1	962.38	20.35	275.61	6.921	4.682	15.718	1.059	27.675	0.469	509.31	7.977
555	1038.5	1143.16	384.24	1518.35	39.11	382.86	8.017	11.285	9.836	0.555	31.08	0.738	451.22	8.199
555	525.63	754.79	526.37	1223.16	11.83	221.9	13.747	3.615	9.892	0.735	11.282	0.304	202.94	3.135
555	1021.09	654.07	508.39	1291.1	19.51	235.52	16.068	4.398	9.606	0.41	11.833	0.314	398.7	3.681
555	512.91	977.13	516.25	1141.8	11.31	375.91	18.12	4.598	7.509	0.581	13.197	0.288	235.01	3.788
555	852.52	452.65	488.95	1106.42	19.45	194.39	14.419	2.632	8.493	0.43	12.787	0.515	217.28	3.792
555	494.8	579.41	356.42	1123.03	11.49	187.34	19.524	2.651	4.42	0.322	8.399	0.167	182.13	2.674
555	423.49	470.73	457.55	1341.63	23.26	257.62	21.447	4.703	9.021	0.794	11.957	0.396	296.62	4.052
555	499.4	672.32	490.5	1345.52	14.62	201.71	12.733	3.34	9.378	0.6	13.291	0.401	210.09	3.749
560	490.39	237.97	485.8	623.75	8438.37	413.72	17.201	52.088	2.348	63.892	24.954	1.095	245.57	7.93
560	719.08	321.55	608.05	606.85	6139.37	432.53	15.427	34.411	5.198	41.345	22.997	1.642	218.14	7.393
560	665.63	76.65	641.28	645.56	63.55	494.85	5.454	24.933	5.193	1.686	18.545	1.707	272.91	9.272
560	243.13	351.53	525.88	4002.45	860.52	256.04	13.785	62.143	5.194	3.25	41.364	1.679	251.18	6.616
560	527.47	141.52	486.51	322.7	53.53	495.64	9.822	42.504	3.47	2.049	20.393	1.982	264.43	5.409
560	623.09	155.61	500.02	404.12	320.63	835.57	12.003	14.972	4.233	0.919	16.522	1.697	210.9	4.542
560	1016.2	370.98	938.98	946.67	134.24	698.5	10.091	155.898	8.4	1.362	33.757	2.225	276.79	11.328
560	56.78	355.04	659.7	999.13	187.45	125.9	12.935	1.232	3.053	2.128	17.39	0.155	382.47	15.993
560	249.79	470.03	752.68	341.6	82.41	258.47	1.69	1.086	5.061	0.795	49.374	0.696	354.3	30.969
560	332.44	297.84	389.16	158.72	123.25	162.09	7.837	0.732	3.813	1.348	31.779	0.876	751.17	9.278
560	41.39	296.4	303.13	179.79	25.33	38.09	1.588	0.127	4.188	0.142	14.529	0.553	102.42	7.027
560	79.78	543.54	492.27	178.8	41.47	51.04	3.521	0.268	8.754	0.325	17.534	0.808	54.13	6.127
560	52.97	786.46	656.23	386.24	36.04	84.69	4.668	0.274	11.4	0.316	34.878	0.762	211.13	19.656
560	211.46	509.18	561.52	276.36	75.21	85.98	1.703	0.604	7.908	1.157	36.645	0.445	65.62	11.215
560	172.41	376.19	580.08	225.01	59.56	163.94	1.648	0.306	5.011	0.148	39.216	1.688	159.21	13.298
560	126.57	343.41	1122.22	123.02	82.68	301.91	14.714	0.427	0.986	0.734	8.228	0.131	229.03	4.48
560	93.88	385.96	677.3	362.87	8452.28	344.43	7.837	1.342	2.628	119.287	21.301	0.305	372.64	10.891
560	47.69	446.35	958.9	863.03	596.59	470.31	13.52	20.845	3.996	9.642	45.344	0.571	644.18	23.268
560	375.01	306.07	1071.8	927.69	229.99	860.01	20.771	9.266	2.94	3.628	39.749	1.132	756.53	22.855
560	81.47	410.44	954.63	268.64	147.62	298.64	7.996	8.389	1.931	3.388	22.782	0.561	324.14	12.3
560	393.48	448.47	763.47	95.64	130.58	477.07	12.562	2.096	0.769	1.263	9.928	0.272	296.02	3.539
560	341.67	372.7	666.71	344.24	543.38	419.16	10.021	12.674	2.183	8.945	33.561	0.686	958.56	21.661
560	1323.75	313.01	2296.22	1867.85	239.22	1178.46	17.847	26.04	4.823	1.216	48.7	3.178	369.63	37.146
560	1328.58	388.93	2325.94	1922.63	161.61	1403.23	16.537	55.274	5.324	0.655	47.092	3.884	201.28	26.825
560	1098.03	269.51	1766.2	701.86	159.41	857.33	19.797	9.476	3.661	0.546	37.143	4.642	329.88	24.937
560	6369.25	167.69	3147.83	5238.76	252.58	2738.91	27.411	46.226	15.467	0.091	118.107	6.015	173.04	14.28
560	441.58	549.6	1534.76	1072.22	74.05	874.89	10.752	85.68	6.496	0.872	40.728	1.33	322.04	22.44
560	729.96	215.45	1777.76	1228.28	156.17	794.22	12.44	45.479	3.225	1.125	38.796	2.866	346.88	28.488
560	512.23	495.81	1480.35	549.81	115.18	882.69	14.855	79.729	5.85	1.012	36.778	2.351	445.45	24.894
560	764.08	299.74	1437.02	810.44	141.35	800.87	16.057	48.061	3.845	0.092	33.913	3.092	268.4	25.219
560	1783.15	531.09	1820.8	1287.13	183.56	1406.88	24.11	77.479	5.92	0.549	62.184	3.441	210.07	26.097
600	1960.36	909.75	350.34	6750.99	553.45	155.25	7.282	4.813	9.46	0.443	6.028	0.517	556.64	10.25
600	1707.08	674.71	398.19	2395.16	596.21	147.5	6.496	3.243	4.434	0.353	6.432	0.339	591.06	9.226
600	2356.58	878.29	343.38	9688.24	644.18	172.19	8.871	3.652	6.177	0.335	7.007	0.75	700.31	10.359
625	0.668	77.55	112.26	43.24969924	2.308033606	28.92433416	3.671700032	0.248612208	0.0975	0.256	1.778715461	0.527178033	18.81970823	0.124722369
625	43.88803898	194.15	219.63	119.959257	9.010331471	38.42131172	3.143	2.52049919	0.206	0.537	7.685447741	0.784138005	66.19666485	0.718696477
625	1.816	345.7	153	131.3510005	1.068	13.14833962	4.049	0.2275	0.2675	0.6895	2.88730869	0.34483503	15.48146431	0.241533881
625		285.82	121.71	27.94066513	1.04	22.42477719	3.9525	0.221	0.2615	0.672	4.170607077	1.072230317	15.40813047	0.262289632
625	4.142951284	109.05	142.75	24.00432718	3.581367127	25.55161659	4.363500851	0.0905	0.106	0.2745	1.383637014	0.709298691	17.91717268	0.123169066
625	1.1315	78.1	199.16	36.88872663	2.489748946	27.94648644	2.508	0.1415	0.1645	0.4245	1.164355144	0.498149521	12.86355749	0.180023498
625	13.5266566	80.14	252.5	30.21960288	4.368996628	31.45127703	5.314564205	0.417654364	0.095	0.244	2.181292572	0.579697778	22.56965281	0.265736274
625	15.47224171	569.5	219.85	45.54681414	1.665947988	51.58145823	5.534383105	1.392970642	0.179	0.454	5.961199319	0.573922056	34.51176988	0.268817486
625	8.962979461	158.69	239.26	124.6937683	1.54812315	34.11904455	2.7465	0.51853684	0.181	0.4605	3.261948097	0.526741292	20.29839373	0.248912356
625		337.28	84.7	17.92102157	1.0105	13.8898221	3.9005	0.2175	0.2585	0.652	2.867712275	0.655148096	20.71366232	0.27618846
625	234.0971137	76.37	143.97	65.14965856	19.72904739	67.50300723	5.29790917	1.57089444	0.286040758	0.744732546	5.002485622	0.650260635	42.81180877	0.521146002
625	339.2287473	94.08	157.53	114.7187931	45.74725384	84.46020636	6.623909432	2.110089813	0.351630896	0.844835106	7.328048958	1.358845643	70.71973703	0.961447825
625	286.4677631	127.48	142.2	79.95660824	22.13338147	50.04476587	10.92836628	1.38938152	0.36276149	0.759834844	6.921422475	0.874752465	54.36233062	0.650023271
625	263.4646924	87.96	137.55	100.4114875	51.76797978	77.77588053	9.745247269	1.24408011	0.283794141	0.738658609	5.774975561	0.84455546	57.84847936	0.701889018
625	296.8883799	169.35	137.27	143.0454697	32.41457109	85.76666532	7.081345477	1.948312783	0.337907202	1.254686567	9.243395789	1.765066683	87.91679522	1.079313016
625	212.4132344	42.44	86.5	58.9474366	17.30821092	42.89584095	5.860519525	1.096537941	0.246391842	0.697436366	4.432793692	0.611750183	39.48629574	0.485666168
625	371.6043466	246.91	80.39	45.88294276	4.316308232	25.24507359	4.1995	0.194	0.449849767	1.167844179	8.189556593	1.297062743	73.33916296	0.860522523
625	866.9192532	243.11	316.72	306.0380684	79.19681582	176.9550309	5.469	5.816352497	0.940419884	1.850562693	23.20773382	3.268222735	188.5435595	2.13761744
625	638.2837497	441.55	248.8	244.4801792	54.46285595	150.1472222	5.219	3.899547254	0.807966791	0.7	17.1035878	2.457239918	160.525611	1.950301879
625	184.176668	139.11	167.94	86.10119763	18.90825573	156.9848886	5.89608169	1.860448732	0.250977813	0.810243803	5.027954733	1.152509919	47.22311133	0.541932779
625	2500.370859	236.08	466.25	428.2293129	156.8064873	438.8465643	3.9195	14.67160583	1.741558604	1.434825973	35.61425689	4.26645916	267.035564	2.964788695
625	44.62073716	64.65	227.16	528.471348	8.48615853	405.5836534	6.904872378	0.342308592	2.81320875	0.536271845	20.06025291	1.177605945	312.4960614	4.539012312
625	34.47453069	64.77	229.73	374.776648	7.287418831	307.5658022	8.688505313		1.969863082	0.2985	14.64285998	0.813210291	225.5543351	3.259461864
625	29.94872432	77.26	106.79	301.2979453	6.765018597	141.5003613	7.301935188	0.078	0.62977508	0.242	4.21385792	0.635046913	67.45389045	0.770718679
625	170.6241878	68.2	140.45	335.2053909	7.571544193	263.3088746	3.7545		1.567059789	0.5675	16.50469228	0.795765809	141.1138418	1.545431512
625	23.57948228	116.44	80.48	236.8253316	7.568065675	132.088134	6.153213359	0.0735	0.669379422	0.2275	4.3550825	0.309385858	60.57084424	0.641088242
625	46.86506119	77.5	111.93	348.8943536	155.4291284	206.3508381	4.276577936	0.441648656	1.273959321	3.817244009	6.455082693	0.407808461	100.0733721	1.242612766
625	88.88514115	65.39	88.23	268.9166664	11.55063498	161.6777789	6.567088588		0.951641911	0.2725	7.725988753	0.470398562	87.50180689	0.924504987
625	122.6517514	23.53	159.02	321.5451003	11.99986217	188.2523093	4.505235973	0.630293042	1.644274494	0.534300581	11.45485594	1.136674996	173.3636768	2.233132202
625	97.0045151	124.26	65.01	212.7358559	6.347159203	113.4314267	4.4945		0.680671631	0.6715	6.705578009	0.624302553	54.14679436	0.385156759
625	19.19476625	89.5	102.49	333.2794117	8.019349672	170.1152325	7.061958293	0.788754643	0.686540362	0.2685	14.42612333	0.511303928	128.9516857	0.614317032
630	430.57	398.54	801.59	577.04	221.67	1634.29	102.361	79.9	3.376	2.912	88.998	3.389	9045.16	17.26
630	68.68	107.54	661.31	367.83	216.53	1931.55	75.676	101.974	3.277	1.166	54.329	2.184	1108.82	2.638
630	3493.51	924.94	1371.98	442.7	59.2	519.92	20.048	18.802	2.981	5.154	99.23	8.666	1033.59	24.891
630	2315.23	977.56	1449.03	416.82	70.54	573.16	19.551	21.313	2.895	5.06	102.5	9.206	962.64	26.795
630	1241.81	69.48	101.22	27.38	10.95	42.53	7.85	1.894	0.656		3.464	1.343	176.82	5.767
630	82.08	231.27	232.19	330.9	56.7	341.65	17.01	47.018	1.652	1.548	37.197	1.461	886.31	23.297
630	2026.61	993.18	889.09	526.17	78.33	508.65	40	14.159	2.352	4.271	125.83	5.158	2260.68	16.498
630	81.43	324.18	322.33	399.75	66.19	633.53	5.538	34.412	1.118	0.258	11.949	1.557	505.68	13.206
630	1105.86	612.61	651.21	1011.91	256.1	1586.67	133.855	81.06	4.4	3.096	53.377	4.201	1644.37	34.097
630	81.78	215.92	268.81	302.04	32.59	953.38	13.649	53.476	2.683		17.121	2.394	625.02	19.324
630		581.08	572.06	18.32778914	0.7395	1165.651575	2.8995	3.491177311	0.717245474	0.4245	7.209545906	0.096306101	30.79473787	6.628505638
630		1183.67	421.07	30.61898901	1.173	1051.522618	4.599	0.622375488	0.3255	0.675	5.355478755	0.105	25.63467305	2.198605421
630	53.74710194	1771.24	514.18	26.07874716	8.101463834	1396.228954	3.6885	0.179	1.008814571	0.541	13.80451223	0.20070619	69.86999087	5.729237275
630		1039.74	487.09	0.621	1.1235	980.4048425	4.423	0.213	0.3095	0.645	0.667808451	0.101	9.141753701	1.562101375
630	65.72186608	334.1	409.13	135.1710925	0.9235	944.2242957	3.638	0.563203235	0.572575582	0.531	6.036949888	0.152707627	35.57989918	4.644040445
630	232.583342	1198.04	409.42	1.551106564	1.0655	1231.512965	4.2015	0.2025	0.2945	0.612	2.2889119	0.096	16.40760952	1.402632192
630		1129.88	567.37	21.87869884	0.889	1351.675668	3.51	0.171	0.2485	0.511	3.557588719	0.08	16.44296268	1.890920513
630		951.97	322.45	22.02562948	0.5365	906.7493142	4.266140562	0.294072021	0.1495	0.3095	4.241828359	0.089149001	18.21492019	2.477607841
630	15.46559468	267.24	384.7	79.4783382	0.79014016	893.7546474	3.678088296	0.193106973	0.1015	0.2135	3.075306833	0.057613742	15.49331044	0.692393661
630	128.9486311	942.66	518.12	14.41619294	0.487	1380.07397	1.9375	0.0915	0.640133283	0.2805	4.927355764	0.044	20.45861751	5.435570978
630		508.08	477.23	25.91591492	0.473	1250.715203	4.318089781	1.483877948	0.388763205	0.2715	8.314230367	0.058587418	51.06715636	5.770801901
630	5.373370214	240.61	480.06	107.1741341	1.779956298	1227.38078	1.5725	0.219364553	0.108	0.226	6.028600889	0.070563345	33.47183588	0.963782508
630		2405.23	397.22	27.0626279	3.547692921	1311.208651	4.8575	0.2285	0.3345	0.693	12.09770977	0.149300834	50.97816655	4.599383034
630	5.662503649	322.56	533.69	366.5846053	0.877583149	691.6755975	12.59116471	2.290612383	0.257018229	0.448718537	9.693792047	0.80210387	47.96205825	3.111569652
630	8.241167511	286.07	1029.41	269.3780101	0.3765	654.0054307	21.76605245	15.00608835	0.926098963	0.2165	22.6133402	20.95881573	133.4818095	8.454446923
630	5.210821477	121.73	925.97	93.30412618	0.407	427.518159	17.53360773	0.353596945	0.251480055	0.2335	3.941074334	0.058685208	20.22061986	2.315285406
630	5.41730294	103.09	273.13	17.55942404	0.3715	660.1275614	5.637108876	3.402644605	0.329009706	0.213	4.981685781	0.406680288	28.11806496	1.150564278
630	6.558924198	98.26	537.46	174.8838201	5.655291747	442.2708747	4.097392034	0.528637005	0.1195	0.248	12.41206644	0.169352937	56.35426822	1.151212475
630	2.030582356	252.79	246.1	9.268851051	0.415	652.843674	4.107992924	0.674949408	0.115	0.2375	2.092993527	0.039	13.23544879	0.466704675
630	3.06311681	208.23	750.69	125.9777873	7.909579914	435.6588029	17.06668998	3.164635162	0.347956133	0.2375	7.775501918	0.614997622	58.90740474	1.833045143
631	114.5983249	369.07	470.56	107.8257878	11.17328852	985.0120397	22.99425235	16.90748061	2.54686064	0.2155	56.71938342	0.543462864	47.54179248	21.141734
631	181.2349108	298.38	771.36	630.0185431	36.51522255	814.4543704	22.33594545	12.92289559	1.633152876	0.2185	36.20394882	0.223087645	24.77475017	12.08917098
631	58.05753645	765.56	796.98	137.6274639	23.8396471	1346.341679	37.2850485	82.02787463	4.064573393	0.203	124.5824933	2.623983677	137.3824836	33.11381076
631	49.49277324	380.26	481.6	244.456175	16.47242694	874.6752135	18.98122975	40.91838439	3.532272511	0.2105	78.64805064	1.148802894	78.25580801	22.74012492
631	253.5252501	308.15	545.11	152.3951483	34.19675958	789.9169328	19.67649603	19.01377402	2.516476355	0.218	59.5556666	0.313399819	33.11471227	19.87045365
631	31.90989302	488.41	807.67	255.897482	16.45380243	1272.503558	20.29194616	62.10487461	3.115405617	0.384	104.0190086	1.935316802	150.7210291	22.35709196
631	41.65587801	308.95	495.91	159.8584932	42.67346328	764.4302859	21.28221887	51.18210244	3.084731841	0.2055	83.91131315	1.283121667	116.3379909	23.7092019
631	53.39768813	415.13	1008.72	122.4986916	20.71598145	1183.790553	13.92698098	36.87900691	2.025929985	0.7945	77.71106367	1.305308224	49.51922018	17.89540668
631	379.7267213	392.34	761.93	135.370476	26.10779575	903.9098483	16.83581376	20.48874273	0.888637327	0.812	44.01451193	0.564479863	61.34769964	10.2020246
631	123.7044711	650.3	1130.24	679.6920786	21.29984752	1154.55322	29.21738109	19.28085837	1.518618596	0.5885	52.49246657	0.297971971	85.39432679	17.17683491
631	59.39801618	165.76	302.32	149.2397706	24.30799166	942.387957	27.30613576	21.73575003	0.876778908	0.2115	31.84379919	4.712223236	18.95524208	4.362573426
631	74.88633101	434.77	861.66	147.4754597	26.55283881	1782.755644	22.78687786	21.89272816	3.570753721	0.357	88.08880283	5.134290809	55.76064509	25.29793717
631	50.9735565	467.62	779.65	115.0161604	27.85201774	998.0827799	14.51730273	17.19734765	0.765677423	0.5975	30.29849704	0.333570069	38.92817257	7.302769414
631	96.25346127	273.42	528.35	112.7861756	30.690957	881.316452	17.99792222	23.64802823	0.923374483	0.469	43.07224353	4.515480188	39.16670775	6.775719036
631	230.6431711	340.52	721.4	213.543917	45.01385477	849.6107353	14.5955614	25.29925188	1.919166009	0.439	57.22976647	2.979026255	51.1215669	13.17869983
631	13.87567072	421.6	919.1	90.57186426	35.58243357	1084.76668	14.05385117	19.32215513	2.946894222	0.588	63.87235557	0.457337302	36.26923679	20.01230866
631	110.1211903	587.42	1227.97	228.439516	23.73280206	1109.804765	29.00421651	19.18418549	2.350833	0.515	72.91550217	4.365067396	78.30099273	16.7927838
631	161.9965392	390.56	659.53	65.80330867	24.60161557	1357.067136	14.08463305	24.06299824	1.992837243	0.6645	56.93464402	0.480210105	89.13618315	17.16880913
633	675.1319784	1394.94	1192.56	440.7178625	17.19444148	941.7294462	59.39748248	74.79107247	3.607123154	0.219	114.0150191	2.784964574	169.0023016	20.58701921
633	552.6678421	1085.18	1144.01	825.095418	14.39225311	777.9311526	52.2036892	51.97043779	3.148663994	0.2055	77.35930135	1.005174429	76.08853784	13.26044557
633	250.4824635	1262.33	1385.35	766.9163957	100.2877978	994.7355022	66.2927267	71.10738375	3.346922152	0.2135	98.5210464	5.414938152	114.9687205	17.46474376
633	314.9167572	1172.67	1438.93	745.548002	14.81630791	945.2755953	70.33267037	55.5897723	3.785364082	0.199	106.1021158	6.619309494	162.5849503	19.19986447
633	159.7618365	987.04	1222.46	299.6291676	23.31836754	973.7421455	56.17971426	104.7694291	5.382464422	0.227	147.61398	3.958794851	178.6884915	27.49395323
633	276.9060323	1382.76	1485.83	269.2088095	62.13233487	935.1968656	77.06553036	51.4053232	3.199131577	0.483454679	91.76087044	2.45596913	163.4589486	16.05557585
633	40.79992448	1272.59	1172.91	314.1490951	11.77875	1042.087828	59.41928238	133.2682776	4.869841253	0.2155	137.9698556	4.648170302	190.6947743	23.26216122
633	113.3807016	803.21	1258.08	310.8332637	26.8866488	861.524549	42.40034802	117.2570941	4.142337987	0.2135	104.6401057	1.241282647	105.9033428	18.64847066
633	307.2220508	823.6	1190.72	317.1252311	9.571767058	832.739092	43.78597755	120.1217852	4.385127911	0.216	139.1405332	4.521151936	181.6230961	25.36367136
633	179.0551611	880.38	1355.05	332.2649413	13.94555488	802.9299208	50.63286533	87.3140149	4.229599542	0.223	84.23251312	1.590353653	65.36557737	16.67392657
635		1499.02	1596.96	3448.787806	31.31991395	1820.798148	52.69243786	71.86682733	3.937097956	0.229	95.56546779	1.370048212	435.4634846	39.09952341
635	30.34647709	1180.09	1440.84	234.0982214	28.64822269	1884.811505	45.48271592	75.69150788	5.453202833	0.32	100.4826435	1.422792809	305.0873766	43.22148379
635	48.6205566	1522.53	1731.67	491.2599418	13.29407706	1166.660855	51.64910614	35.40264493	3.660027926	0.5055	89.02955301	1.253439633	303.0042851	34.44377403
635	5.820484101	1596.79	2261.1	752.6545781	8.736957797	1880.58044	79.83283236	65.65520705	3.700059959	0.2	81.35556497	0.709959119	211.3727851	25.19205479
635	0.603	2393.97	1624.3	894.44456	11.56153546	1542.67364	66.29338859	46.96247754	2.892823988	0.229	65.06327794	0.608682406	197.4629191	22.5658616
635		1877.27	1723.81	166.1071712	7.646081944	1295.527836	55.08290521	54.93115595	2.280868799	0.592	50.09415973	0.419328561	181.7805633	20.06733219
635		1399.28	2098.33	1835.870638	16.19294095	1540.732317	62.11738247	65.16422284	4.659454929	0.2595	113.3117087	1.198330633	228.7475727	38.78363204
635		2318.33	1951.75	206.8707495	7.265778352	1605.122252	71.89784347	38.78098245	3.875532557	0.2715	79.30653019	0.426863324	200.2567761	31.22955452
635		1180.62	1943.83	292.6331193	9.064100128	2010.994362	63.65575642	102.8526884	5.662789997	0.2245	141.8530347	1.242284186	216.0912279	39.93340515
637	375.06	374.04	917.88	1930.92	499.19	817	18.639	162.607	0.914	2.676	11.429	2.013	105.87	1.235
637	324.76	434.25	1068.13	3364.77	211.56	1007.62	23.406	166.531	1.052	1.353	11.841	2.029	112.1	1.203
637	489.78	286.55	818.34	6738.81	360.68	951.69	24.034	147.072	0.821	1.848	10.443	2.154	93.67	0.97
637	627.79	421.65	675.82	3460.41	389.45	1160.32	33.266	142.207	1.032	1.769	14.424	2.397	57.79	0.816
637	617.33	317.76	694.58	8742.46	638.07	1068.02	21.028	159.091	1.022	3.12	12.675	2.557	121.3	1.178
637	834.9	525.32	905.6	1180.5	246.38	555.09	14.561	114.837	0.885	1.031	8.733	1.36	72.21	1.004
637	387.95	451.97	1635.63	1524.81	198.48	616.35	17.36	87.5	1.244	0.714	13.646	1.66	81.37	0.999
637	560.52	215.9	754.3	2793.98	584.32	1637.62	135.663	123.801	1.797	2.865	47.669	4.088	127.64	1.987
637	442.64	191.79	823.04	1565.15	354	2070.38	167.687	135.755	2.251	1.927	61.22	3.648	165.01	2.439
637	847.81	245.14	763.44	2996.63	360.57	835.65	62.297	94.931	1.851	1.45	25.436	3.37	140.28	2.149
637	986.02	323.98	606.63	8567.25	2127.31	693.39	60.225	98.573	1.088	9.032	19.443	3.639	119.18	1.737
637	711.16	270.66	623.57	2346.83	376.39	894.96	67.405	100.081	0.936	1.43	22.049	2.406	92.62	1.177
637	560.26	228.84	667.76	2184.42	487.82	1268.41	94.47	115.18	1.614	2.394	34.796	2.384	123.85	1.634
637	878.69	285.48	717.48	2005.59	882.71	594.76	38.547	90.861	1.871	4.012	17.752	2.297	122.47	1.739
637	981.22	268.5	590.06	2291.35	414.47	789.93	56.037	98.53	1.317	1.815	18.612	1.811	102.54	1.49
637	206.3591471	999.15	561.89	588.6064965	80.22079681	445.0268751	11.7580887	40.67080936	3.806588386	0.616	45.96803811	0.953173875	358.370391	10.94947444
637	75.38699005	1354.36	502.72	315.6064877	29.32237324	519.7246918	14.00165621	42.12242652	4.294295432	0.4345	43.86114061	0.717114697	348.1236802	10.59745637
637	344.4970737	511.53	791.69	741.5436449	41.71268704	415.1813279	16.29865744	44.11327971	6.842854412	0.1985	69.79283783	0.762430795	534.6359024	15.45844735
637	146.6359796	1541.83	366.88	370.7302059	36.17816737	528.6123972	10.49677938	38.41156478	2.868825243	0.286	36.23081187	0.894224648	301.8822363	8.555344148
637	247.1474776	603.62	819.18	544.9267829	50.26906095	497.066891	17.89913299	41.54707636	6.928321563	0.2275	65.85749654	0.640115167	442.4033696	14.80385898
637	259.6768358	1280.81	534.34	271.9901169	45.27781291	507.3746526	16.13526039	37.76921917	4.192069428	0.2865	45.7319039	0.648448674	321.0318611	9.830259239
637	204.7497734	1588.01	374.81	234.909988	49.60771233	519.1248619	18.17402939	35.0530266	1.898509851	0.297	30.4786688	0.669732382	222.4468981	6.623545436
637	212.195901	986.21	444.79	261.4312487	50.50310792	417.6848678	13.87577992	39.24366111	3.346532598	0.411	40.81535363	0.554719085	395.2032799	10.17087065
637	222.5158829	810.14	1213.57	2680.162859	64.21534131	830.3202348	34.97809597	50.9814078	8.751436972	0.2775	132.7297256	2.612666783	758.4316269	22.92978506
637	220.207372	869.75	715.88	3763.522932	48.3659926	555.4232777	22.29412414	45.0577877	6.134421648	0.2545	67.2400192	1.716062304	455.6737258	14.09943984
638	97.53513469	1431.7	744.67	216.4639902		1915.782839	24.78079542	254.6520417	2.127426238	0.6015	38.14545548	2.377661862	390.6666333	16.91215419
638		1622.81	859.63	183.4154682		1694.857159	30.01203646	230.325133	2.699194008	0.5135	50.21238726	2.289046147	436.5507218	17.24111561
638	735.1305089	1217.03	888.67	239.1372168		1672.841611	30.96311545	245.7235993	1.84314226	0.588	44.94767752	2.740917148	454.5114346	24.77707864
638		1372.51	773.69	182.5074405		1608.973971	27.29393003	270.5947467	2.557848547	0.362	35.27597149	2.286793202	441.2587441	17.10747028
638		1724.76	713.95	160.1217687		1665.13641	18.97528786	281.1527334	2.2899751	0.39	34.15552627	2.161578981	408.7009734	17.57910141
638		1721.14	727.36	150.0474353		1647.499269	29.84930501	266.3932233	2.144805342	0.332	41.498036	2.329494524	424.3136668	16.29486743
638	25.97015605	1660.44	621.77	175.2268791		1501.650014	27.32826344	285.3756427	1.598558012	0.492	29.75773908	1.662471015	373.9413515	14.66079022
638		1378.54	833.71	237.1433783		1331.878604	18.4365844	255.2362064	2.817199658	0.4055	36.62883368	2.197665675	440.9625554	17.73361617
638	0.895	1531.84	731.72	187.1757224		1485.82848	25.72997762	263.1595322	2.834320485	0.3385	33.71708071	2.002814003	413.9145728	16.41859233
638	53.80365272	789.65	1626.54	357.7357836	43.4089558	1047.186503	24.28502779	154.8337772	8.196819198	0.2805	83.35582082	2.149403542	1039.409627	36.38506119
640	2502.9	60.98	284.07	452.7	114.28	391.55	106.09	120.389	1.397	1.884	15.133	1.512	91.46	1.953
640	1289.5	122.15	1734.61	1263.27	124.77	1194.02	158.465	151.121	6.51	10.056	50.326	8.134	452.91	10.556
640	1492.07	102.71	1839.51	1384.98	175.83	1475.69	189.782	184.761	7.173	10.472	60.537	9.165	511.12	12.516
640	1373.61	107.59	1681.04	1333.06	224.78	1408.21	193.173	291.822	7.357	9.777	59.607	8.385	515.81	12.653
640	1782.76	124.43	1787.44	1501.05	205.09	1477.36	213.839	449.427	7.06	8.669	65.568	10.515	555.22	13.167
640	2262.71	62.74	1396.58	995.66	182.48	1171.91	134.553	79.249	7.145	6.665	42.794	5.645	332.29	8.195
640	2292.99	84.73	1446.78	947.62	218.22	1146.41	131.637	111.478	6.448	6.587	42.238	5.708	325.39	8.088
640	2100.14	68.19	1406.79	1018	229.66	1175.15	131.262	81.624	6.97	6.692	42.927	5.603	333.65	8.293
640	2096.04	93.14	1404.31	971.16	158.36	1131.15	132.079	93.475	6.629	6.412	40.807	5.666	320	8.353
640	2194.51	77.45	1434.74	1020.66	154.98	1181.38	126.17	100.54	6.849	6.202	42.003	5.849	332.58	9.081
640	1573.77	53.56	1231.65	892.65	97.53	1102.57	87.294	82.859	5.157	6.539	33.002	5.718	300.07	6.226
640	1550.72	57.11	1093.1	809.79	115.05	1033.09	79.031	72.845	4.491	6.044	31.171	5.382	267.87	5.298
640	1431.57	49.05	1020.35	768.96	114.45	1010.4	77.456	85.525	4.19	5.388	27.785	4.633	252.75	5.076
640	1500.44	59.01	1168.57	838.65	128.99	1071.79	86.171	87.321	4.668	6.166	32.563	5.777	287.09	5.75
640	3078.88	77.97	1267.63	842.91	193.92	835.43	95.651	52.605	5.887	5.867	37.634	4.384	267.29	6.185
640	2825.87	70.6	1124.63	749.65	196.89	845.75	93.672	51.331	5.424	5.304	35.97	4.295	249.85	5.801
640	1845.43	77.12	1324.62	962.03	519.71	1004.04	122.158	72.633	5.233	7.765	30.174	5.717	290.48	5.993
640	222.27	235.99	1008.56	120.88	132.78	135.27	72.06	38.756	0.497	1.421	4.21	0.812	37.37	0.663
640	376.0330314	1548.66	278.26	124.2760341	20.15605303	304.4653961	15.67016644	33.38935311	0.945963925	0.2495	10.6849818	0.334995275	106.94568	3.019387768
640	555.2404502	956.63	368.71	125.8691831	17.36709571	305.2571802	16.13083646	28.87913056	1.653169909	0.522062202	14.62206588	0.537519476	183.7938408	4.721093215
640	412.8852583	1316.39	310.57	115.0662128	30.25798455	339.8370858	19.21990839	25.05604093	1.218914484	0.278	13.95111273	0.449027954	160.2551161	4.330971697
640	412.409802	694.2	572.79	4820.351921	18.6982151	328.4626538	10.64042365	33.80480015	1.904996333	0.2275	16.6930477	0.931163696	188.038507	5.529105335
640	134.5364661	1328.65	414.75	309.0845813	67.50375945	445.5530001	16.92942624	30.53990393	1.461712506	0.4815	17.84610176	1.059111704	179.9832771	5.125951579
640	357.5017369	975.15	558.8	191.3471556	19.98354543	323.2092204	11.31793596	46.48695479	2.522106735	0.2285	21.35541766	1.05606063	275.2109341	7.203123537
640	110.157696	1097.45	707.97	195.685193	39.13770234	374.5102456	11.43526134	44.63733588	2.065268425	0.2975	26.63000265	1.49699134	358.4076768	8.696134703
640	370.7905183	1183.66	602.36	212.9583492	13.13791039	325.3928507	11.75361916	39.6242122	2.1574626	0.2285	17.6667605	0.67146934	249.438951	7.058846425
640	416.228912	957.92	592.94	194.8198703	16.82891547	323.3313069	10.98446345	34.39568543	1.990254732	0.241	16.75266642	0.657985282	221.1569344	6.418612246
640	211.7185126	1021.43	602.86	202.9312412	12.38294679	291.362452	9.681147506	33.75865694	1.56204428	0.2235	14.52591721	0.509708057	172.0385349	4.990917414
640	362.8264638	1052.62	573.89	187.1550238	13.74516754	307.8547442	9.541292143	32.52468183	1.928404651	0.2355	15.0194804	0.51476767	173.631772	4.992876688
641	290.4822689	257.04	813.73	333.5273778	139.2293127	273.1978631	9.852507032	44.71804954	3.311520102	1.150480812	29.44920328	1.448445863	409.2266795	8.737407979
641	175.7425834	442.17	903.49	358.5660507	33.22751743	344.7540599	12.52491773	47.83564291	3.743848825	0.598843634	40.0151242	2.14730844	476.8633259	9.36923706
641	509.0492486	696.89	836.8	359.0491823	32.03685297	344.0785843	14.46312421	32.64949827	3.330826704	0.226	31.66540377	2.398937456	531.5479471	8.926589131
641	602.3197333	479.27	753.98	362.3683717	44.53789391	271.6326726	15.13344908	34.02193496	2.319062077	0.487493372	32.3300114	1.302766272	287.5028196	6.293464459
641	869.3279222	166.15	769.12	381.6807259	143.0769165	265.8877195	10.78651561	29.09684077	3.604034366	1.500037706	32.02819401	1.667243355	417.200395	9.040136782
641	415.5578023	268.54	709.1	359.8242524	73.27496057	321.5847901	16.80458406	22.82590502	3.215966551	0.777957215	31.99196652	1.21402563	372.2670098	8.225287476
641	292.0224482	640.36	706.38	433.705993	108.6991795	297.1847883	10.56819296	41.62850331	3.41126145	2.339461861	28.54649021	1.763187048	418.8099098	8.598335058
641	400.6268091	256.41	912.63	459.4395545	31.93472908	295.3616169	8.451734499	35.51326695	1.770719281	0.2195	26.28591141	0.933371669	226.8515915	5.80832152
641	545.399268	129.38	696.6	358.4067605	115.7186439	255.0901488	11.38747884	30.11476142	3.34692299	1.275763567	29.98578865	1.756919642	406.0788251	8.905365101
641	909.6256018	371.06	618.17	347.1590795	58.02726908	254.8017167	19.72682346	28.07595494	1.996819337	0.269	27.29371037	1.102095529	233.599206	5.001435476
642	112.9799802	1638.56	1185.6	378.5956539	26.23011483	551.9365876	24.59640862	386.6744676	1.679145066	0.715302116	42.78240697	4.401625446	608.9191627	8.243987008
642	1622.396349	574.22	759.25	379.3284616	64.98179016	247.9556405	17.21122454	22.35476064	2.500450094	0.329	22.78151023	0.99546979	347.9930968	7.102513535
642	602.7373373	310.62	634.88	301.124839	64.92411451	220.548017	12.05380559	30.65073116	2.311747318	0.575770959	17.96841024	0.668464479	278.7898706	5.740247704
642	1877.596154	323.01	858.4	438.6622203	61.20598355	262.7309415	18.37574278	28.72568742	2.084560208	0.609895245	23.99477631	0.745598174	286.6289072	6.410915817
642	529.555061	253.38	922.89	401.960452	82.32333896	311.1280431	13.6271644	43.71480393	2.760648228	0.495566639	25.73547621	0.698835183	350.4935799	9.081234885
642	642.5850169	229.11	612.03	263.1062047	54.93967978	314.5047885	13.76102647	42.05352539	1.836247566	0.3165	23.99636432	0.68757228	270.6492339	5.630922398
642	253.6171997	578.11	956.03	380.9972303	149.6326888	309.6735376	15.07516473	40.46034733	2.471351219	1.016835001	24.32694162	0.912900892	306.8888765	6.536740502
642	752.0786777	312.24	1049.95	512.4813449	104.1766179	680.2873037	21.48887226	57.8002658	3.507635547	0.944548218	38.00818859	1.456940834	570.1531252	11.94272913
642	1615.666083	494.09	1127.96	1749.928135	100.4015069	397.1656122	19.84645746	39.93764489	4.196101347	0.6873087	41.74582541	3.463977501	719.9470791	13.77380872
642	545.6138107	653.17	572.07	189.9336841	15.15769507	357.1080869	15.04804738	38.15827439	1.755922053	0.219	14.19416738	0.585013368	266.8982343	5.354531444
642	1394.609417	459.27	985.54	591.0926562	108.4042098	342.5866933	18.03892091	28.78490651	3.7056317	0.437	33.97131931	3.566015473	628.3312397	13.04726775
643	209.6001804	210.7	202.78	108.9795342	7.164719356	78.96792132	7.317182729	1.705684955	0.272582801	0.2105	3.828043661	0.182970792	83.55963666	0.694862136
643	416.3177745	320.87	243.45	421.1187705	23.93670849	161.948204	7.238094499	5.028882475	0.667634356	0.1895	7.258540256	0.444747005	131.3984925	0.683639374
643	289.5127406	233.77	320.55	160.4113929	5.137966907	102.7202085	9.878804928	1.585482107	0.376608058	0.233	4.720632612	0.279568305	86.92011039	0.872916369
643	728.4922038	196.34	208.17	192.5270258	36.43218684	83.6460466	10.8926	3.532635413	0.174421111	0.2125	5.166399543	0.295479858	114.180147	0.764549442
643	153.3286429	277.45	263.39	261.1829921	13.12809111	68.90584527	6.167181272	1.681614066	0.284765842	0.248	3.844798996	0.327686893	87.36025038	0.573789815
643	256.6198352	84.96	175.72	236.6936658	13.87093381	103.6256728	18.34676157	2.702615087	0.370092019	0.198	9.58030971	0.45984195	197.8001739	1.238104003
643	557.1217015	215.39	199.69	151.2205414	11.07484705	77.74147658	9.336878281	2.008919973	0.351741873	0.3695	5.208507955	0.458670298	111.8391383	0.873363238
643	198.5643245	140.44	160.78	192.1544869	8.071222584	97.81598974	24.24774557	1.528904917	0.50129009	0.508589759	6.078497696	0.300233114	133.8666381	1.023108893
643	213.3694793	239.47	443.81	223.6506498	47.14380658	199.8699876	10.28652414	7.335557719	0.635280745	0.445	11.49511552	0.752695734	250.877302	2.436586132
643	319.0531795	173.14	266.41	226.481022	9.052014262	81.55839925	12.69643436	2.533084938	0.219974124	0.2635	4.530250579	0.332820301	96.36792574	0.457357265
643	277.6701474	197.79	154.05	206.7195822	13.50222759	57.32087567	10.89444869	2.635466843	0.167	0.477	3.679542509	0.146421932	78.11145869	0.604946249
643		442.87	193.16	87.11272838	8.045710639	46.05890988	2.4935	1.223230048	0.1285	0.3715	2.437268939	0.10756469	78.21334342	0.553787508
643	246.247008	248	299.57	166.9070019	25.77400472	125.4694686	7.761286944	3.383954343	0.521796278	0.264	7.360468628	0.403576403	163.4749443	1.031856623
645	62.25874336	110.32	32.68	50.95029749	1.535599896	48.28709015	2.0545	0.478700982	0.136	0.3385	3.547474482	0.369640626	44.9582708	0.283143654
645	192.3334325	21.37	38.43	81.38708449	9.785165304	45.04977684	5.154947651	0.703727605	0.1375	0.3405	2.774472776	0.308289444	45.89089496	0.395113779
645	86.40398266	72.99	78.51	99.89015658	10.33950892	195.7702907	12.05124599	1.835339167	0.527602762	0.2285	12.37443381	0.282017986	102.5838278	0.857573057
645	53.16648835	9.82	32.65	128.8269834	3.168045582	56.30152319	6.713926614	0.596413513	0.0895	0.221	3.35188134	0.370181558	38.09439544	0.299269513
645	236.5620465	74.34	62.2	25.63392421	1.206583528	40.74331164	6.512364432	0.574408636	0.1485	0.363	2.782629378	0.222301635	38.98157997	0.282894209
645	308.7056497	93.85	67.61	23.4471889	144.817744	107.917315	9.609840434	1.147658057	0.225	0.5465	5.087710923	0.17248291	48.8617117	0.406143093
645	599.791977	116.86	113.5	114.4532923	10.07247964	149.4763523	3.616	3.051316236	0.56164616	0.586	11.8208167	0.614625498	118.4065902	1.093774857
645	44.82313349	21.43	17.8	26.70733772	3.64492279	31.19551446	4.565967836	0.532221386	0.089	0.217	2.549585444	0.289868695	32.09978135	0.247961009
645	45.93715504	15.02	41.76	13.62858168	3.32893925	32.77110335	8.652934443	0.52580885	0.094	0.229	2.01783579	0.222149664	26.98989336	0.24803507
645	58.21880774	270.95	43.32	330.9246297	8.043774354	57.44922559	6.430034169	0.838546603	0.109	0.264	2.627983272	0.381478683	45.302567	0.628501574
645	352.3979036	259.04	1168.94	471.7345605	33.540764	1033.59677	27.59054869	24.59089335	2.763317134	0.3145	98.90393801	1.27611377	521.2710831	3.508354844
645	384.6316201	294.15	1211.66	1219.35931	40.81087769	1073.776085	29.24897714	23.46088158	3.101038931	0.2915	92.13514317	1.050749129	481.6685514	3.337087769
645	1304.479284	208.82	577.8	156.2775332	66.1092264	358.8358105	12.64713019	7.836541076	1.726518527	0.275	31.69642539	0.684945368	355.477474	2.146911275
645	2357.409041	217.96	412.78	234.8416689	124.6307521	626.3340895	18.79522683	9.473015695	2.722274173	0.2405	47.02561928	0.785373271	495.4023586	3.428820997
645	1620.936555	108.99	211.39	153.9444701	59.59658072	331.3284519	16.67078717	4.347569138	1.289790669	0.2245	17.6030634	0.437072352	195.6715497	1.595153298
645	125.621194	78.58	192.97	82.80923531	9.458673077	102.1795744	10.58687645	2.293120549	0.597262198	0.252	11.75908871	0.422826131	99.1726951	0.860586403
645	120.1735709	351.42	188.4	40.59725314	4.210912755	42.94733133	7.854812764	1.402688306	0.0785	0.2335	3.350459847	0.327111487	46.76971201	0.331985872
645	411.0573376	42.26	177.02	82.92654762	24.99535306	158.0095232	16.78568712	3.747738921	0.83315916	0.258	12.50313049	0.434309576	122.5101971	0.922992323
645	65.56123358	650.74	170.19	694.6875063	20216.15808	66.8330585	13.59696283	5.87609988	0.386555979	16.65814816	5.13975234	0.282159286	65.79338978	0.54241639
645	2111.768934	328.65	633.9	327.0294169	125.5664923	934.9582203	17.05102182	15.56665725	2.994064773	0.4765	48.2426931	0.9433427	478.4830873	3.556391607
645	20.93442244	29.07	340.95	46.77629978	1.814380384	91.59163508	8.462504616	1.109703233	0.93596609	0.2385	9.140352941	0.150714282	75.05624098	1.037364555
645	54.47934087	142.54	264.31	147.9535583	3.603527039	62.31610118	6.532416903	0.482596369	0.1075	0.319	3.899457999	0.403858968	45.26375646	0.543090392
645	139.2444104	384.58	102.79	114.2575186	0.723	45.12158947	6.641745131	0.446442226	0.1455	0.4295	2.6936388	0.414295708	53.11417043	0.315632537
645	71.58575217	209.54	158.61	98.05520312	5.720129981	58.69972418	10.67456533	0.225086855	0.215442472	0.245	3.550873684	0.424591077	31.15267287	0.484440119
645	120.7695012	249.75	223.56	112.8533344	4.646976807	59.00783486	2.8985	0.965087936	0.1605	0.472	2.645979828	0.399382764	46.31161828	0.339724282
645	28.57780902	609.2	194.53	295.2242427	13.30955409	68.16202622	4.844042286	0.739223013	0.0955	0.2825	3.413299818	0.622856112	45.5706532	0.47332989
645	130.1553131	151.81	242.38	248.1539069	15.02061428	175.5444297	10.15372067	7.909216466	0.269337223	0.2595	8.045425792	0.748758878	109.2160876	1.199919626
645	274.9542396	267.36	665.37	306.125884	32.48056744	563.3294301	10.6865478	13.75661755	1.931968087	0.282	37.9392494	0.782359391	354.5104284	3.127334987
645	0.811	371.85	327.15	1.72344865	0.507	35.75332094	12.9631787	0.1075	0.1265	0.334	0.301085542	0.045820752	9.739890996	0.0425
645	331.4510568	160.2	1010.44	474.6670625	39.47088687	1847.496868	5.502582529	9.953280101	7.105313711	0.591611603	171.517717	1.188293529	731.8790712	7.531524365
645	1308.641346	136.78	538.16	204.2239022	76.22159324	636.3600394	10.28788303	18.79477537	3.010268745	1.379720161	44.85438391	0.73429985	179.560091	1.905063661
645	3910.123114	164.92	597.88	516.22805	44.08551969	791.6180214	23.63530052	18.00144436	3.129469647	0.3955	55.7430944	22.0393069	264.762689	2.223082309
645	1567.937828	409.87	850.04	317.8924379	30.44619628	1320.37582	10.07066368	11.30923817	3.68929066	0.2825	130.6271649	1.262899893	720.9510736	4.814053324
645	1549.48004	381.93	614.12	292.5155457	52.33579346	817.1855861	20.21275522	45.25005909	1.423537155	0.548	51.42587487	0.824413077	221.5534987	1.681836219
645	1475.227206	384.82	802.91	298.2885814	49.37066519	1052.706346	8.3425	18.90933896	3.010593808	1.5535	110.0899126	1.108595171	649.8428432	3.241150376
645	596.6817332	211.87	497.93	146.5171798	86.28508916	545.0022611	23.45341601	7.749084871	0.827217992	0.3925	19.63964859	0.667861218	154.0745854	1.772925965
646	64.44806255	1218.72	202.9	59.28339128	13.82405565	486.054374	4.236	1.751917222	0.2445	0.7325	27.05283486	1.448340995	181.837088	2.001224341
646	1136.024341	218.73	269.94	154.1459994	55.68336075	629.9049188	9.966453716	4.10806334	2.189485362	0.3925	66.96827515	1.087331821	191.3572156	4.249013395
646	1535.902159	218.83	518.15	221.0922263	57.52720264	1265.34357	9.222883479	7.686919553	5.115390466	0.2365	157.7882845	1.49960767	495.6239331	13.25410662
646	23.73462024	805	1326.57	463.2959097	14.62584913	1594.610015	13.94187194	2.578043864	6.987325295	0.875723195	129.607849	10.12511128	450.4966179	7.87785469
646	901.2184242	137.2	298.25	128.3722232	29.89225086	695.6767194	7.036718778	2.393604165	2.733523821	0.522346003	75.96563473	1.170118568	201.5010715	4.92087625
646	294.8947124	246.01	501.83	195.4323324	12.99533181	1209.816063	6.487218427	6.974282028	4.081114445	0.321	128.4147736	2.195592784	415.1538706	7.249322528
646	937.4503186	270.97	849.16	478.6550478	51.88381546	1955.282699	3.3625	6.007633578	6.57537065	0.578	209.8079369	1.738787037	556.2693327	12.68239302
646	2223.041872	424.82	248.98	126.4456839	66.44185727	609.6069544	8.882265359	4.977102279	1.986788896	0.3335	50.31004113	0.772327738	134.2490543	3.386630912
646	2509.133566	441.34	428.42	379.0853056	122.2074345	848.8344297	9.143084092	21.64243553	3.413598387	0.4765	89.66036838	1.192664499	283.5738023	6.619022392
647	17.84230664	1444.44	760.48	33.90222999	1.442352958	98.45907989	7.329323948	0.996525142	0.0815	0.242	4.899997915	0.133199959	7.444212185	22.82312084
647		1676.81	1208.03	19.60867987	0.9265	81.88000533	3.3105	0.211	0.1975	0.588	1.849603872	0.085	12.3362161	13.39891712
647	1.9485	3907.16	642.25	22.42187658	2.352504693	87.97847988	4.154	0.264	0.246	0.736	4.31466524	0.106	18.68628078	23.69996016
647		1068.13	786.99	21.61864181	1.819206954	81.63908099	6.207158052	0.53711032	0.1495	0.442	1.962842992	0.235149534	8.745280565	10.06553231
647	258.5869522	3149.61	548.22	58.30908548	11.57428972	225.3163008	3.0315	1.3615613	0.181	0.5365	22.31248692	0.085652458	50.50931412	79.81361394
647	8.954868306	1578.34	760.54	17.5621797	0.5765	94.29261872	8.118659858	0.13	0.1215	0.364	2.017707888	0.163601374	11.75423134	11.27835415
647	76.59868114	1489.24	879.13	17.20064384	2.112734404	84.08915137	3.4005	0.927262707	0.2025	0.6	1.80665924	0.088	9.350405917	10.2032907
647	277.8284243	1865.62	617.24	67.52438089	5.434409437	167.9737315	3.639	1.321445285	0.438243403	0.64	14.28365452	0.327349462	28.70122847	53.62439088
647	61.42128588	1210.68	794.86	22.46976862	2.047130325	90.211376	3.1885	0.2015	0.188	0.56	3.13574649	0.114564119	10.42040013	15.46630275
647	28.89786658	1495.09	792.25	103.2303075	2.8578846	118.5544531	3.3345	1.053255715	0.1965	0.585	4.618693942	0.087	12.73699846	26.68756975
650	2059.24	434.47	541.31	51.51	41.23	129.73	17.903	1.604	3.086	0.245	15.846	1.983	183.75	0.092
650	42.42	501.23	491.39	34.9	6.78	24.91	18.173	0.472	2.108	0.265	8.164	2.928	96.72	0.046
650	2.46	333.96	863.11	16.92	6.91	25.33	55.354	0.496	0.695	0.11	1.747	5.062	96.98	0.131
650	48.55	162.99	316.5	19.85	8.32	16.98	6.089	1.125	1.467	0.786	2.651	7.491	50.23	0.027
650	60.08	193.07	370.19	10.59	4.61	17.19	21.466	0.499	0.394	0.085	4.541	3.76	54.08	0.006
650	57.24	112.51	247.6	7.8	9.41	50.04	6.263	0.122	0.071	0.185	1.728	3.095	40.81	0.005
650	32.62	151.2	287.04	22.17	2.51	12.78	7.805	0.268	0.122	0.06	0.777	4.104	29.81	0.005
650	33.59	244.53	544.97	9.23	10.96	15.03	10.831	2.051	0.268	0.275	3.798	1.756	15.02	1.043
650	85.8	935.29	750.2	55.86	4.15	12.9	14.177	0.25	0.893	0.088	2.166	0.101	47.43	0.774
650	341.21	3527.59	1054.72	82.75	51.76	10.05	50.452	0.194	3.477	0.102	15.265	0.196	287.21	0.487
657	11033.94	207.86	555.52	716.41	250.02	347.86	19.326	99.72	1.353	3.279	43.36	7.354	1636.61	10.913
657	4999.37	100.25	493.55	698.96	221.15	985.92	31.409	69.026	1.144	2.288	48.409	1.937	900.92	5.631
657	5218.3	60.17	323.49	549.61	176.82	530.26	10.72	69.697	0.674	2.027	32.26	1.77	859.76	5.632
657	7532.23	51.21	444.66	793.72	159.02	602.93	23.585	60.708	1.3	1.784	43.664	2.336	1026.56	6.445
657	9331.69	104.98	401.35	592.93	144.46	225.78	11.004	112.694	1.437	3.616	37.443	2.487	1598.96	9.371
657	8668.93	106.06	357.99	437.92	150.61	285.7	15.893	103.131	1.483	2.388	32.914	2.039	1286.82	17.017
657	7069.71	54.07	329.71	350.23	102.38	319.94	18.879	69.99	1.058	3.148	27.822	2.003	912.68	5.303
657	10423.91	165.29	649.06	859.76	168.95	295.95	21.776	156.971	1.866	5.912	37.069	3	2020.25	13.31
657	7866.51	108.06	524.17	1175.28	158.26	419.38	23.227	86.075	2.249	1.072	42.604	3.152	1457.07	12.305
657	7292.47	66.6	442	643.72	187.53	771.66	28.355	68.884	1.157	2.442	45.729	1.926	1046.07	5.774
657	7575.1	106.37	524.02	803.09	147.11	620.06	24.469	99.903	1.583	1.933	41.009	2.473	1200.96	7.637
657	6620.03	99.79	568.16	879.4	176.5	497.21	32.362	50.93	1.803	1.993	36.291	2.383	1386.14	8.725
657	9979.27	131.56	479.5	686.05	161.49	277.25	11.081	91.23	1.66	3.206	35.127	2.641	1739.2	10.38
657	7452.44	56.65	470.31	644.88	196.81	609.05	22.961	62.475	0.969	1.777	39.144	2.281	973.04	6.671
657	6767.86	120.68	162.15	1221.04	178.25	160.84	3.094	4.561	3.803		14.304	36.897	1728.73	8.389
657	7621.2	113.09	147.5	1697.09	262.45	123.27	8.344	5.836	2.453	1.067	10.621	22.546	1492.28	6.616
657	5857.29	197.76	194.98	948.3	195.92	174.82		11.035	4.134	1.543	27.394	20.162	2271.87	8.993
657	7446.31	166.65	183.55	1211.28	210.22	167.81	6.992	7.508	4.139	1.151	15.99	30.374	2530.77	10.468
657	7235.9	196.34	192.09	1114.04	232.1	177.62	1.7	8.108	4.328		18.153	19.59	2182.21	9.477
657	6509.52	114.84	203.75	1401.62	217.62	133.16	11.536	14.045	2.201	0.641	12.988	30.604	1598.04	6.021
657	6428.23	132.02	176.25	1372.67	219.34	128.42	4.999	7.271	2.062	0.807	10.806	27.827	1638.88	6.462
657	6069.42	146.79	164.97	981.6	247.8	155.01	9.655	6.978	2.561	0.637	11.677	35.446	1796.41	8.734
657	6313.72	118.75	177.23	936.79	160.71	160.83	6.767	4.85	4.519	1.558	15.593	33.062	2419.14	13.661
657	6636.67	122.13	159.68	1314.08	156.81	146.09	5.116	5.808	2.13	0.368	12.472	29.007	1629.04	6.261
657	6885.46	140.21	132.55	1139	157.05	139.87	4.934	8.134	3.062	0.791	14.476	16.687	1982.13	6.201
657	5806.77	127.14	159.46	1181.11	150.2	143.16	25.24	5.496	3.793	1.894	17.076	21.501	2108.19	9.811
657	646.9767955	679.83	373.7	266.6731412	28.78659521	861.0771013	26.22872043	67.72593766	4.02520145	0.3275	162.7688396	1.274598192	523.7378623	33.06655367
657	363.342025	858.23	443.3	303.5426821	23.06257345	1181.188242	36.51278297	464.7398396	3.439277153	0.641115181	149.697441	1.150000608	398.9478118	30.03380862
657	227.8640029	1257.6	394.29	272.0076919	14.51179324	1296.541471	47.12201455	6.775508135	2.857351108	0.2815	160.4348681	0.785640511	476.2446613	29.02272318
657	519.1750351	745.64	610.1	427.1889968	24.07098581	1615.67909	39.72361232	48.92744292	5.392609638	0.241	221.4321204	1.111795459	588.8134481	41.92903371
657	387.6243161	1356.71	487.26	332.7178844	19.14426217	1469.707297	44.87051627	17.28103038	3.986906231	0.2915	181.7922671	1.167253587	479.3763093	35.23629191
657	749.3217374	691.62	576.43	446.208341	34.93119124	1460.761008	34.53328302	17.37767145	4.882176888	0.549669377	198.4213521	1.090333936	516.3537253	42.30552841
657	461.1196624	890.14	566.8	360.5351002	29.31477024	1522.518201	35.04544518	121.0056225	4.226382687	0.4185	197.0904102	1.454140348	603.3001834	38.33308293
657	342.454749	917.94	603.36	350.1763863	18.51270966	1713.135455	42.41862948	68.77089308	5.405815549	0.718651537	201.971096	1.08380384	543.3943061	43.48450689
657	468.8507183	489.07	353.59	302.5852286	26.26343421	803.7000893	20.12968196	29.41318974	3.497583199	0.4005	115.0437446	1.015640781	308.332927	24.6533063
657	297.0324874	775.71	473.1	244.9524212	38.61022245	1183.972286	34.22509071	61.05499993	3.980486933	0.823	171.0838318	0.665539416	400.1376556	29.83876366
659	989.3810222	260.3	422.06	489.0013884	28.36324233	1324.813684	11.65504418	1513.508289	7.703481753	0.594714549	214.101185	1.181963323	738.2941503	22.83150924
659	959.4971006	296.65	434.81	444.9858884	25.97121968	1134.723247	13.36702807	613.7758267	6.830573042	0.278	184.6777699	0.966990065	692.9244378	20.94754101
659	832.3273711	303.23	398.2	432.7476207	22.31422558	1149.472166	12.89192747	736.766974	6.478081099	0.277	174.6176113	1.024650449	655.0168841	20.58163236
659	954.9266015	336.84	425.9	430.5900049	29.24328767	1245.527807	16.43575558	278.8089788	7.204036388	0.329	219.6529088	1.337183506	941.220149	25.02226921
659	960.6546203	278.72	440.03	475.3805474	27.67880537	1289.367611	13.06834753	419.9664554	7.342796564	1.300327015	214.3243117	1.211429013	809.4235962	23.06352905
659	961.2508755	377.31	415.17	489.6592199	26.30099886	1206.172102	11.77897305	748.9056152	6.520922583	0.2915	176.7367313	1.143643653	623.1029121	19.31185398
659	913.1102853	382.97	428.93	500.3988626	22.0269026	1290.380724	11.76742905	617.7764715	6.42621572	0.2885	185.2924484	1.001955477	642.7585885	20.47501306
659	1031.711582	401.9	507.19	535.8797228	26.75068431	1607.645579	16.75872638	1020.812475	6.827164847	0.318	259.7481594	1.397318139	824.4806947	22.44281696
659	1442.583314	373.61	452.79	571.749746	32.61386629	1497.935024	16.59511392	243.2729075	7.209828986	0.3015	253.1062894	1.709156767	930.9397549	24.72605452
659	968.9238625	426.68	435.1	501.8625773	22.3425003	1449.647975	14.80626279	1923.832127	5.554194647	0.681276555	210.9055236	1.152709015	772.7037369	19.50580407
660	503.4066415	92.38	351.46	506.1432305	24.19495614	1077.114687	7.83807246	32.90995025	10.59836516	0.914220352	219.6809498	1.505372341	984.8216867	46.33227824
660	358.0013161	175.35	362.71	408.1026492	22.50721339	1203.340449	8.76688603	29.47507908	8.105725302	0.4845	218.2377253	1.475934252	968.35541	51.96480385
660	169.7791872	162.5	352.2	430.9836797	15.72626316	1225.315705	8.325063498	42.77938906	7.481692154	0.377	203.7120792	1.376880208	895.7523714	42.50898137
660	664.7635125	112.57	304.75	445.6776553	25.88298323	962.4814348	7.249283532	515.5490016	8.167049159	0.946525684	189.3158034	1.44695983	836.4027754	38.84260161
660	840.5917827	131.82	310.69	373.9635135	26.62049849	930.7675656	6.091023741	606.0814916	7.475606953	0.2895	191.0297684	1.384929334	928.4547979	42.89179627
660	545.8102997	177.19	257.35	359.4941688	22.63834274	808.4280931	7.893599391	253.7763581	4.881971408	0.514912596	126.466034	1.401265573	486.4387159	22.83632532
660	686.0065599	182.99	298.91	431.6629907	24.47508393	1018.979644	10.31523029	151.23497	6.480330766	0.228	171.2674033	1.392272804	701.209296	33.34559525
660	903.7676476	100.41	309.13	451.7718477	34.96427139	975.7882691	9.686607642	244.8392513	9.603737762	0.673256472	184.9829904	1.368792972	920.1571739	41.92699165
660	30.41491397	184.54	403.54	374.90278	17.95357348	1277.70236	3.1765	7.063950846	7.197805571	0.493	219.9516702	1.733821281	1056.026389	45.85940817
660		120.47	344.42	383.0197277	19.06132271	1143.755924	3.392	8.066442239	9.257692946	0.526	200.7443943	1.629499523	966.1474067	47.44399821
727	4.73	429.64	493.22	2.24	0.39	183.68	7.911	0.072	0.035	0.079	0.948	0.035	13.33	0.106
727	39.43	162	311.36	13.12	5.74	295.53	8.977	1.112	0.663	0.097	4.501	0.043	56.32	0.83
727	8.44	133.08	269.15	12.08	0.86	291.03	10.831	5.559	0.292	0.093	6.155	0.042	94.84	0.857
727	110.3	191.29	260.35	24.76	69.44	183.11	10.361	0.591	0.471	0.165	4.762	0.054	50.39	0.654
727	311.69	152.54	188	18.99	12.39	117.14	5.997	0.953	0.273	0.086	5.498	0.04	59.04	0.747
727	7.7	138.15	394.28	29.14	3.17	336.23	14.219	9.767	0.341	0.082	10.373	0.09	55.26	1.422
727	257.08	185.03	278.91	41.47	15.79	201.94	17.52	3.272	0.072	1.059	11.112	0.547	89.59	1.175
727	0.24	171.22	197.21	11.28	2.92	113.86	8.03	1.3	0.144	0.086	4.062	0.108	24.97	0.526
727	0.73	127.14	182.89	33.37	8.56	214.24	10.775	5.482	0.224	0.089	10.09	0.262	67.35	1.598
727	11.16	185.55	286.29	10.13	3.37	124.59	7.449	0.585	0.036	0.08	2.473	0.061	18.58	0.354
727	2.37	102.7	241.3	20.39	2.49	220.74	12.226	5.95	0.492	0.082	4.501	0.058	27.74	0.879
727	2.82	134.6	362.83	29.92	5.63	301.34	14.964	8.139	0.376	0.08	8.627	0.071	44.62	1.084
727	3.18	149.84	322.26	6.29	35.87	153.34	15.226	0.013	0.046	0.102	2.684	0.099	18.42	0.342
727	102.18	93.42	212.87	29.74	7.1	459.8	14.517	14.333	0.333	0.086	10.394	0.075	50.21	1.344
760	6917.6	178.13	298.77	630.34	476.03	118.91	23.831	30.734	2.369	5.363	19.167	8.706	434.75	8.734
760	4354.56	387.39	458.6	642.12	311.03	263.78	23.217	36.012	3.797	5.428	10.2	9.008	421.01	14.089
760	5095.49	304.57	435.67	631.54	400.65	169.59	24.322	50.412	2.261	4.957	8.45	6.603	562.61	7.837
760	5728.4	431.91	496.39	1003.7	361.04	95.74	26.297	55.261	3.366	0.415	5.562	3.887	783.3	17.848
760	4982.97	188.93	352.74	506.1	314.3	78.11	24.09	33.615	1.249	2.753	3.573	7.062	410.77	8.09
760	3288.81	258.46	345.69	361.86	274.34	438.94	19.629	19.974	3.331	3.928	5.859	9.47	275.32	5.18
760	4763.14	206.92	334.16	492.33	384.02	134.16	20.371	21.821	4.805	4.195	10.873	11.937	299.85	2.573
760	5973.09	194.79	339.43	855.18	420.55	60.17	23.15	64.792	2.877	1.417	9.726	4.091	614.52	11.603
760	5879.09	166.37	281.44	437.6	548.73	112.76	28.105	54.078	4.479	8.257	11.917	9.83	578.87	3.498
760	493.94	31.07	378.85	756.62	32.19	63.83	3.536	11.34	2.262	0.384	1.151	3.586	229.52	0.524
760	177.96	20.57	309.77	507.68	26.34	40.18	12.353	6.316	2.258	0.146	1.955	4.459	133.05	0.222
760	378.33	36.61	376.82	669.12	42.85	61.35	3.545	12.104	2.974	0.488	2.712	4.043	218.43	0.729
760	256.68	9.13	303.04	653.95	44.25	23.84	7.074	0.928	2.386	0.055	1.254	5.871	99.72	0.436
760	1137.98	38.88	332.75	1726.26	178.58	98.77	21.24	7.028	3.859	0.619	7.381	7.437	271.96	3.917
760	592.93	22.76	229.88	861.62	67.86	34.46	8.974	2.637	2.464	0.186	1.657	4.35	133.99	0.816
760	608.4	11.54	103.71	654.12	101.76	46.71	10.579	1.132	2.038	0.284	3.451	8.098	104.34	2.181
760	1537.77	50.77	233.67	2878.09	187.68	100.04	21.963	5.582	4.268	0.182	8.582	4.856	304.71	9.429
760	789.3	23.83	206.29	2171.29	127.81	64.23	10.121	2.341	4.238	0.076	6.627	5.491	213.78	5.146
760	79.69	486.81	970.94	603.34	30.86	791.01	10.829	90.748	1.435	2.235	19.474	9.846	2193.22	1.158
760	1235.63	102.66	331	451.9	127.91	189.58	33.325	17.828	1.157	1.581	5.384	4.119	670.12	1.608
760	1291.56	34.96	163.9	1983.83	204.85	92.08	28.805	1.656	3.384	0.068	8.064	9.432	236.95	9.382
760	867.57	205	585.39	590.27	96.11	261.94	12.141	39.284	1.973	0.951	7.989	6.864	926.15	1.458
760	909.35	27.12	229.33	1701.91	126.18	47.78	3.774	1.577	3.399	0.314	2.717	6.457	186.79	6.84
760	1877.15	85.42	228.92	478.56	318.1	95.47	5.142	7.796	3.303	1.662	3.766	4.543	213.55	0.192
760	560.49	107.15	154.89	401.48	119.1	87.54	5.054	12.106	3.188	3.393	4.092	8.035	132.15	0.037
760	1134.2	80.74	197.58	412.89	244.81	67.05	5.125	6.994	2.375	1.438	3.45	7.088	204.1	0.274
760	1519.37	99.9	234.04	456.79	306.21	86.45	5.151	7.225	2.781	1.722	3.695	6.07	228.29	0.298
760	1808.63	82.71	198.89	532.84	295.56	76.01	5.105	6.904	3.464	0.923	4.716	8.335	154.42	0.414
760	638.27	102.49	131.01	387.26	140.67	78.72	5.065	13.398	2.767	1.171	3.33	6.16	135.79	0.015
760	106.52	504.02	2167.86	1797.44	42.95	319.92	5.515	150.866	10.037	21.61	25.568	37.747	4866.25	0.623
760	1006.81	74.75	211.73	480.28	161.8	223.37	11.641	12.04	3.293	1.254	4.329	5.047	136.77	0.313
760	1471.2	108.19	227.45	395.46	268.15	201.45	21.229	7.923	2.121	1.959	2.949	4.375	242.71	1.473
760	1259.62	115.73	182.15	365.42	266.14	221.98	5.093	4.582	2.393	2.219	3.336	4.32	179.72	0.075
760	710.48	113.52	245.29	434.42	188.49	193.11	12.357	10.953	3.104	0.156	4.908	7.113	165.88	0.14
760	399.04	44.53	84.09	201.73	114.61	168.16	5.185	3.882	2.093	0.657	6.34	2.506	125.39	0.114
760	1525.46	99.39	162.76	426.28	232.85	110.8	13.12	6.338	2.367	0.755	3.909	4.213	196.7	0.572
760	1174.21	95.57	211.24	355.02	210.1	162.98	5.195	6.28	2.814	1.252	3.266	3.942	156.93	0.711
760	3033.96	207.86	392.76	704.49	329.94	109.69	14.884	9.308	3.896	5.247	6.624	3.28	357.66	1.929
760	50.37	93.62	186.63	633.28	97.2	34.53	4.977	2.761	0.247	4.523	1.018	9.558	98.34	0.102
760	85.73	156.35	176.24	777.27	121.75	69.28	4.193	3.209	0.271	3.599	2.325	16.522	315.87	0.395
760	106.36	240.31	230.93	834.08	95.26	105.13	4.926	6.299	0.243	2.481	2.436	9.486	532.43	1.236
760	34.95	349.79	226.78	1102.97	123.86	181.69	4.053	6.164	0.422	4.39	6.037	15.945	605.27	0.654
760	33.12	367.18	252.95	975.89	75.66	154.95	3.842	5.918	0.533	2.673	3.849	16.815	718.33	0.616
760	38.39	110.3	167.68	829.6	49.41	63.82	3.933	3.107	0.399	3.06	1.826	17.388	257.17	0.306
760	34.9	244.91	241.41	848.06	59.85	111.69	8.641	4.866	0.453	3.167	4.547	10.942	795.39	1.275
760	120.08	135.88	175.96	568.72	64.01	71.51	4.636	4.001	0.226	2.599	1.982	5.964	289.05	0.644
760	272.95	755.9	958.68	1353.98	178.67	257.98	19.901	18.728	2.104	4.332	12.139	8.405	902.44	3.702
760	190.26	168.16	162.11	562.32	116.09	62.3	10.972	3.955	0.37	2.648	2.442	8.002	466.7	1.704
760	1683.62	76.7	66.55	132.27	305.96	152.01	5.733	3.397	0.05	1.3	1.709	1.648	167.51	1.217
760	2774.24	177.56	201.51	425.17	271.81	162.22	29.311	5.699	1.622	4.379	3.553	5.699	402.9	3.509
760	6513.89	721.89	1509.4	430.37	581.62	2606.28	205.67	178.159	8.09	48.717	46.581	117.611	5048.34	19.249
760	421.95	52.2	70.92	149.25	60.11	2788.87	5.704	53.59	0.288	2.654	20.777	3.24	740.83	4.494
760	647.48	272.11	643.58	197.12	50.3	1668.68	8.029	49.671	2.598	16.171	76.992	21.214	2605.11	9.106
760	1481.57	57.65	45.17	317.81	25.55	293.91	9.287	84.57	4.39	0.078	4.077	1.312	236.95	3.172
760	903.29	59.53	46.39	356.61	27.92	282.29	7.632	64.688	3.2	0.148	16.399	1.472	223.73	3.211
760	834.44	191	46.99	771.55	58.24	277.14	11.321	42.666	27.199	0.095	19.25	1.984	614.21	53.757
760	707.58	303.48	96.66	1178.54	82	563.06	9.919	37.531	21.641	0.605	20.436	1.843	1058.07	22.983
760	521.78	186.69	78.67	989.95	47.29	482.5	14.301	27.157	24.244	0.209	14.95	1.93	733.37	36.104
760	866.91	156.31	48.33	687.37	46.97	300.04	14.569	47.763	28.024	0.223	16.477	1.062	538.85	29.985
760	245.95	10.74	197.17	893.75	45.16	189.04	3.268	30.464	5.272	1.829	7.042	15.614	333.21	1.571
760	316.63	5.74	133.12	758.12	44.71	112.98	3.237	16.296	7.831	0.598	3.16	22.624	351.44	0.862
760	162.8	8.1	141.49	518.74	25.32	199.81	2.66	29.491	2.627	1.609	5.964	5.68	167.75	0.809
760	243.21	14.37	245.27	1138.62	103.84	340.91	6.15	66.37	6.163	2.357	11.123	16.596	380.48	2.126
760	390.86	19.31	207.54	966.34	44.9	179.54	8.94	19.465	6.241	1.054	6.027	18.851	255.01	0.875
760	57.34	57.06	525.68	812.31	64.26	379.7	6.616	84.921	9.209	2.219	18.736	17.137	835.82	4.862
760	1258.44	11.81	97.04	1363.58	60.16	151.86	8.472	1.359	5.088	0.044	2.809	11.59	278.98	2.002
760	3575.76	92.32	344.09	2896.81	139.03	203.51	39.096	9.262	14.595	2.503	10.334	25.255	906.65	11.047
780	340.22	0.86	10.48	626.97	20.17	185.12	4.875	8.801	0.077	0.189	39.993	0.152	206.53	0.766
780	476.46	5.07	9.49	34.9	48.49	36.55	13.493	2.086	0.092	0.226	139.161	0.55	4728.17	44.682
790	2.29	319.05	704.63	100.13	202.61	258.61	24.259	18.396	1.443	0.212	13.547	0.976	410.44	12.563
790	1.56	116.06	769.64	96.85	98.07	245.85	17.414	8.587	1.838	0.197	14.314	0.729	363.01	13.368
790	90.3	469.62	1028.71	209.13	94.32	523.62	17.84	57.7	4.619	0.176	25.975	1.756	701.48	27.409
790	1.42	94.21	501.73	226.41	7.98	666.74	11.57	123.469	5.081	1.439	17.279	3.123	705.13	10.126
790	173.94	92.63	339.83	81.89	139.5	209.33	9.716	7.481	0.836	1.673	6.303	4.224	560.21	2.368
790	23.51	545.94	819.83	101.09	38.03	235.25	16.868	4.992	1.953	0.157	19.675	0.714	423.04	16.103
790	112.4	565	753.3	143.55	43.82	288.67	17.48	5.833	3.89	0.152	18.424	1.348	578.56	15.775
790	40.28	800.07	940.72	141.67	13.68	337.44	12.92	8.268	2.535	0.437	22.626	1.149	466.67	17.476
790	15.28	287.61	733.03	150.24	18.73	331.08	13.954	7.512	3.632	0.844	18.712	1.08	468.29	18.103
790	17.16	396.62	679.83	98.3	39.3	249.51	10.27	5.69	1.855	0.173	17.133	0.577	277.02	17.785
790	20.84	315.23	673.82	107.55	43.62	221.82	12.152	6.859	1.687	0.151	16.28	0.523	389.99	16.763
790	3.78	350.68	699.05	93.52	20.4	266.28	14.704	3.834	1.775	0.206	19.855	0.486	342.16	21.557
790	4.45	440.93	589.97	117.51	11.45	380.05	12.16	20.919	3.054	0.393	20.832	0.942	334.87	22.391
790	4.25	341.52	530.45	81.95	31.24	283.54	7.073	20.043	1.642	0.164	16.742	0.72	320.92	18.016
830	78.62128351	202.65	462.57	268.9159113	63.77804729	301.2657549	20.65086156	2.884941309	35.8495669	0.226392358	12.34703077	17.1410599	370.8889705	5.653756475
830	226.0421007	136.83	340.08	170.7284921	68.0345699	263.9939737	17.13634863	2.102183582	25.2026192	0.072	7.52789078	17.64716202	186.1286494	3.456756608
830	320.9110251	301.55	657.57	402.9800617	76.69684324	416.9873535	28.32629513	25.50159035	38.59294697	0.0745	19.42356899	20.31528348	388.206234	7.19431405
830	59.68405955	207.71	539.22	375.3089887	52.19611771	353.2683928	12.36417725	4.05489904	48.40590187	0.23089129	13.49425245	18.01815339	469.168286	7.583498224
830	746.2812519	283.36	711.95	327.3574097	154.5777615	338.2053214	29.6926863	4.192776792	50.85848664	0.478491143	19.71619961	13.42521397	449.6851926	10.70842166
830	1669.94163	172.83	563.76	248.1243348	107.5892949	407.1806147	32.56193267	10.24932951	28.37397768	0.508875191	28.53587953	57.9806517	334.9880721	6.330514487
830	314.8723955	161.94	463.85	202.8940021	70.02795436	328.335615	27.33403131	5.503674896	26.214261	0.175417313	15.31589519	28.79190921	316.5479719	4.952866982
830	322.5078115	98.3	414.91	211.1229983	66.60953197	280.9553199	21.32131959	5.151624973	25.78314259	0.230524901	14.61620177	38.63584247	359.7263024	4.754741426
830	550.3495596	283.53	602.22	296.5599228	109.0046969	422.6566092	39.30211742	4.585699549	35.67931201	0.079	23.18948567	29.52643997	355.7424437	7.626719815
830	346.8094339	232.74	789.07	376.107897	72.58386627	401.9798101	31.3450432	12.37050562	36.48897567	0.162615319	21.66771405	31.33147465	499.1861723	8.894093323
980	146.36	953.81	2255.84	9114.1	63.03	926.64	20.74	13.623	21.95	1.604	197.283	0.388	669.85	69.27
980	111.89	913.61	1996.75	3393.67	32.5	1064.09	18.388	12.885	18.287	0.772	162.143	0.285	519.26	63.055
980	74.63	967.55	1347.44	5679.87	38.19	711.61	18.592	7.667	21.355	1.148	163.908	0.273	681.23	75.562
980	143.07	999.8	1009.08	2455.44	35	549.11	15.187	6.329	15.101	0.698	108.487	0.265	452.34	51.023
980	99.31	771.21	1209.82	4510.37	45.49	680.14	12.191	7.827	18.064	1.158	130.464	0.213	513	59.075
980	170.58	860.43	2207.32	3256.21	44.87	1160.77	16.51	13.545	17.256	0.912	151.786	0.436	373.39	45.683
980	171.44	837.38	2196.95	2366.96	32.68	1020.21	16.726	13.06	15.795	0.701	143.475	0.339	362.45	44.014
980	121.94	898.89	2581.55	1195.3	18.5	1594.95	11.784	13.888	18.152	0.562	136.723	0.3	360.7	51.718
980	72.48	730.9	1555.04	669.43	13.79	1156.32	8.537	12.873	14.784	0.443	107.828	0.159	339.8	45.637
980	158.36	930.94	1358.16	2711.15	48.76	863.84	14.046	8.436	17.787	1.037	139.107	0.246	520.79	63.439
980	118.96	870.7	1116.44	2906	32.4	537.26	13.558	8.576	13.621	0.552	96.089	0.154	332.8	42.07
980	139.48	1006.97	2708.98	2902.55	45.87	1612.81	20.671	18.143	18.444	0.862	186.017	0.47	452.88	53.919
980	344.07	1018.22	3812.5	1872.48	23.97	2036.12	21.045	23.326	19.821	0.653	211.504	0.743	394.96	52.485
980	130.74	668.16	1469.54	1512.29	49.12	761.06	12.076	9.374	15.649	0.868	123.987	0.232	433.73	49.059
980	112.1	893.43	925.98	2186.16	1707.17	367.35	50.795	8.4	5.493	9.338	40.156	0.091	204.83	20.187
980	108.02	768.6	1439.37	1718.72	24.13	1305.2	9.162	12.955	16.742	0.579	113.265	0.221	424.4	48.559
980	165.49	1011.4	2219.43	2649.84	30.99	1975.18	11.818	10.836	22.218	0.698	154.355	0.29	478.88	65.647
980	505.89	1001.7	2540.21	1487.15	29.27	1993.23	16.384	8.687	22.528	0.693	194.491	0.886	461.41	68.796
980	144.6	1011.46	1096.46	1867.96	35.52	945.32	12.887	8.789	16.069	0.442	119.072	0.249	498.38	56.859
980	102.34	852.36	1865.91	1428.65	23.19	1959.29	9.479	16.016	18.033	0.572	126.51	0.271	427.53	52.099
980	280.03	701.24	1497.35	1489.26	25.12	1140.29	9.909	3.999	18.033	0.593	152.57	0.597	455.85	64.745
980	149.82	792.37	1077.52	1831.8	34.98	879.34	9.537	7.95	15.429	0.582	108.126	0.214	406.24	50.851
980	133.77	852.63	1591.62	2857.81	26.27	1523.22	9.645	14.091	17.906	0.606	126.47	0.263	461.54	51.183
980	647.65	1060.59	2769.63	2355.65	127.8	2243.99	17.127	8.888	24.593	2.136	203.46	1.046	457.97	67.821
980	126.75	635.44	1288.66	1466.04	37.02	1382.68	8.033	11.407	13.147	0.533	94.731	0.177	261.88	33.012
980	117.09	778.25	1460.04	2309.33	169.31	1286.15	10.42	11.222	16.805	2.47	141.141	0.243	490.2	53.431
980	126.93	935.91	1078.74	1672.62	29.67	1021.79	13.422	13.225	13.138	0.578	98.426	0.193	373.74	41.344
980	166.54	1203.1	1228.98	2495.99	46.67	644.9	15.847	7.413	16.812	0.955	120.451	0.175	554.37	57.66
980	99.76	841.54	1320.08	3048.59	41.46	1066.94	10.995	10.368	19.145	1.012	146.051	0.256	598.98	61.536
980	191.04	1109.66	2672.07	1440.95	32.4	2918.26	12.938	18.724	17.713	0.662	179.472	0.522	400.47	54.009
980	102.49	1006.4	1670.66	1730.53	28.35	1602.52	10.46	13.52	17.588	0.592	140.925	0.29	491.59	61.143
980	96.9	1216.16	1070.59	1442.75	23.94	783.3	18.347	10.555	14.241	0.627	106.365	0.152	481.64	52.203
980	94.91	911.65	1331.83	1642.3	31.04	1102.48	9.95	10.389	16.647	0.538	131.366	0.225	489.29	59.482
980	156.05	1095.48	2684.81	1163.34	23.91	3193.77	10.998	19.299	18.237	0.525	153.077	0.403	392.92	53.146
980	340.67	858.02	2251.75	1198.95	33.94	2055.7	12.006	9.369	16.036	0.526	114.775	0.28	235.62	38.721
980	122.99	829.54	1717.71	2774.54	30.45	1710.6	9.095	14.025	13.049	0.407	101.959	0.198	266.77	33.987
980	290.83	1356.5	3534.79	1762.34	40.72	4039.46	17.372	21.11	18.89	0.463	203.666	0.75	382.57	57.259
980	176.93	867.69	1741.96	910.37	21.26	1758.4	13.084	13.763	15.775	0.418	150.632	0.498	477.64	51.938
980	1110.22	1316.38	3748.63	1394.77	24.31	3409.94	32.403	13.95	25.736	0.682	320.206	1.264	593.8	93.946
980	127.88	825.27	2025.33	1356.17	19.82	1851.33	12.053	13.323	17.172	0.457	145.992	0.433	473.26	53.396
980	121.47	1218.32	1033.43	2192.94	28.13	752.07	18.901	10.463	14.66	0.502	114.064	0.18	481.61	52.896
980	91.64	1255.78	962.65	691.43	14.16	752.88	26.351	15.475	11.27	0.393	86.608	0.132	396.58	42.726
980	99.26	1304.54	962.79	690.04	13.46	630.82	24.813	10.028	15.127	0.418	108.176	0.134	531.28	55.873
980	177.64	829.97	2404.05	995.32	21.87	2677.88	13.277	23.546	15.098	0.375	127.351	0.279	235.43	31.575
980	49.55	794.07	1843.4	1370.41	16.19	2376.38	7.689	17.901	16.09	0.481	95.849	0.129	298.98	40.743
980	105.36	731.03	1819.63	1542.17	27.79	1885.25	9.404	17.681	12.328	0.355	84.062	0.201	189.12	25.302
980	84.95	760.15	1716.69	1509.64	22.51	1692.16	7.777	15.503	13.324	0.43	93.766	0.169	275.63	35.218
980	109.79	885.36	2398.33	1156.26	19.67	2860.31	11.475	21.083	15.329	0.293	121.606	0.25	211.41	30.282
980	68.63	972.13	1904.2	1393.31	21.43	2158.8	10.386	17.787	13.824	0.508	110.157	0.256	399.3	42.831
980	120.18	777.75	1405	1380.15	26.77	1296.23	9.983	12.434	12.257	0.424	88.61	0.206	280.75	34.875
980	113.16	945.62	1420.26	1549.18	36.01	1404.47	10.341	12.47	12.268	0.477	90.433	0.219	295.93	35.09
980	105.35	703.28	1424.65	1477.9	22.23	1446.65	7.64	12.534	12.602	0.416	89.481	0.177	284.91	35.157
980	54.07	813.39	2142.42	1006.88	16.05	2126.29	7.984	14.886	16.68	0.394	102.882	0.177	296.65	42.032
1039	1223.28	738.44	1199.78	593.74	209.9	636.27	297.478	362.841	14.381	2.265	51.275	11.46	3208.39	5.379
1039	465.2	378.74	634.16	471.37	2694.82	313.72	124.284	253.539	9.686	13.624	36.471	6.541	4545.56	3.062
1039	878.65	661.32	1011.87	632.49	2775.62	476.4	265.935	287.637	12.291	13.051	46.376	10.023	5795.05	5.783
1039	1109.87	631.63	1255.48	534.62	97.65	760.6	151.922	476.294	8.998	1.916	39.219	12.685	994.19	3.32
1039	895.91	511.48	1422.61	500.24	41.29	494.72	73.995	315.02	11.727	1.322	53.393	9.202	920.04	3.521
1039	12.38	341.29	915.84	276.37	20.25	74.64	19.15	23.093	2.503	0.323	36.837	1.503	305.16	0.752
1039	13.01	387.4	836.04	265	108.4	85.79	18.49	29.177	2.858	0.522	36.707	1.32	361.95	1.01
1039	22.68	591.97	1012.5	390.76	265.26	98.73	20.019	43.607	3.44	1.329	44.181	2.006	555.85	1.506
1039	93.83	898.71	1126.79	279.48	338.4	128.88	23.563	47.528	4.26	1.804	49.613	2.273	822.58	3.237
1041	655.77	1822.17	454.76	23.95	158.32	1017.25	14.486	57.351	3.107	0.084	51.812	0.833	609.67	15.68
1041	317.28	1247.56	393.99	30.77	167.08	615.85	10.304	81.121	3.354	0.277	46.471	1.207	463.59	15.108
1041	477.07	1525.65	474.91	59.08	333.42	944.75	13.978	148.44	3.894	1.478	55.711	1.741	588.27	19.248
1041	292	1501.3	468.15	33.2	683.82	1329.37	13.283	82.006	3.949	0.202	64.288	1.611	573.68	19.007
1041	496.55	1117.73	387.98	22.83	155.1	915.49	9.886	141.738	3.701	0.197	45.332	1.22	458.81	14.34
1041	94.61	2932.48	602.95	106.77	383.78	2330.06	47.209	3.176	2.806	2.133	62.523	2.379	484.53	9.123
1041	74.8	3275.01	486.89	182.88	259.75	2168.65	41.083	2.713	2.633	1.214	41.674	2.031	438.83	7.771
1041	227.69	2237.22	726.2	43.81	36.25	1275.48	29.326	2.37	1.797	0.063	37.321	1.597	296.77	9.408
1041	247.62	1801.17	441.29	22.44	46.61	911.37	13.684	7.669	1.457	0.063	40.184	1.49	243.71	10.672
1041	260.01	2023.61	441.06	23.36	51.3	1142.34	12.724	10.459	1.687	0.064	48.492	1.401	284.96	12.251
1042	87.9	2010.65	776.63	62.38	33.16	2376.59	50.285	4.327	7.752	0.202	103.309	2.669	820.61	40.609
1042	76.97	1774.59	818.4	63.67	32	2571.24	63.551	4.795	9.739	0.182	111.979	2.45	892.12	42.898
1042	138.7	2624.53	857.46	40	26.07	2691.82	49.759	10.778	8.162	0.054	80.228	1.713	635.04	44.593
1042	63.67	2017.19	690.63	57.71	10.64	1757.19	60.02	3.828	7.3	0.216	95.377	5.978	721.94	39.644
1042	81.25	1925.15	681.2	55.96	14.34	2307.02	50.364	5.004	7.301	0.051	92.116	2.216	691.67	40.754
1042	71.2	2547.72	767.87	70.63	21.29	2360.27	73.147	5.173	8.058	0.102	107.024	6.538	753.31	44.465
1042	68.58	2511.78	709.93	66.75	22.97	2161.08	57.903	5.086	7.835	0.204	101.308	5.7	727.99	46.094
1042	98.39	1697.74	736.24	59.74	26.28	2316.93	52.466	4.397	7.527	0.187	99.893	2.513	811.06	41.797
1042	53.19	1790.22	690.98	69.23	26.79	2519.98	57.876	4.764	8.929	0.155	115.831	2.72	857.3	43.135
1042	67.03	1885.94	760.07	70.17	5.2	2448.59	63.618	4.586	8.711	0.051	108.892	2.541	875.16	43.59
1042	39.84	2339.42	623.09	58.37	31.65	2036.59	71.716	2.924	6.511	0.13	79.574	2.092	494.92	30.126
1042	17.06	1695.47	624.55	63.83	28.79	1784.38	83.124	4.488	5.651	0.039	89.828	3.076	564.52	30.056
1042	19.55	1103.45	599.13	59.85	23.73	1615.85	81.174	2.873	5.641	0.038	88.37	2.702	519.44	26.57
1042	24.98	918.29	671.47	65.54	39.02	1617.91	90.081	2.909	6.353	0.117	98.511	3.211	673.31	30.17
1042	60.53	1813.75	626.81	73.42	35.7	1836.48	69.467	3.759	6.363	0.108	96.853	2.648	611.18	33.706
1042	369.78	2804.06	638.93	59.05	228.2	2039.82	54.849	7.924	5.267	0.545	89.832	1.42	573.49	28.244
1042	41.71	2158.92	545.44	54.37	94.99	1939.51	47.5	4.231	5.734	0.425	64.884	0.819	544.7	25.197
1042	30.14	2356.9	742.66	72.09	244.51	1655.55	36.636	5.322	7.657	1.027	98.642	1.67	726.28	34.452
1042	48.99	2307.15	605.22	65.69	75.7	2078.93	49.151	3.995	6.081	0.126	67.559	1.147	577.63	26.222
1042	12.71	1493.87	668.13	63.81	29.59	1593.57	88.377	3.643	6.849	0.092	102.069	3.357	668.04	32.921
1042	18.14	1855.32	466.88	34.76	36.26	1785.34	41.107	3.431	4.086	0.084	45.533	0.712	458.8	17.714
1042	50.88	2045.67	613.73	55.03	35.28	1721.36	82.513	4.882	6.363	0.038	87.23	2.484	596.46	31.275
1042	44.53	2466.8	644.97	92.16	109.66	2217.2	53.059	3.28	6.21	0.349	75.154	1.18	864.02	26.648
1042	61.2	2405.84	589.31	46.14	56.01	2078.17	45.283	2.632	5.304	0.361	64.239	1.252	538.44	23.857
1042	110.05	2108.13	548.99	46.79	50.77	2067.59	43.631	3.783	4.094	0.041	60.572	0.998	513.37	20.784
1045	52.98	2263.66	835.92	206.66	16.81	1294.13	25.802	78.75	2.088	0.126	39.987	0.544	214.09	6.338
1045	52.46	2096.43	660.64	126.97	20.79	1304.96	20.787	99.209	3.368	0.037	59.411	0.851	256.53	9.967
1045	110.22	1918.68	614.96	255.52	12.37	1224.31	22.119	105.969	2.243	0.037	45.531	0.949	210.72	6.056
1045	29.98	984.1	569.51	183.22	268.56	533.75	16.016	67.653	6.285	1.338	104.007	1.313	466	15.762
1045	101.85	1486.76	654.4	68.84	26.54	990.56	18.171	143.897	3.611	0.105	66.658	0.742	306.12	10.689
1045	16.78	2258.09	838.2	52.23	4.49	1321.88	25.3	108.506	2.523	0.254	42.198	0.41	222.88	7.768
1045	71.45	1053.8	632.58	138.79	41.21	667.67	20.192	122.448	4.945	0.406	88.052	1.276	348.68	14.802
1045	20.35	1073.63	419.94	319.6	48.49	553.94	18.849	85.791	4.038	0.118	57.833	0.881	346.14	8.559
1045	46.11	1484.25	489.19	107.48	23.59	880.83	18.351	72.011	3.26	0.182	62.582	0.89	253.51	9.346
1045	87.26	2052.21	787.78	84.58	32.2	1354.21	21.338	100.999	2.533	0.039	40.472	0.722	183.24	7.679
1210	40.97	479.59	230.47	71.59	86.49	580.57	9.36	17.94	0.99			47.71	160.7	0.55
1210	216.39	536.23	304.79	279.75	134.49	711.35	17.62	123.28	2.27			17.29	315.44	1.02
1210	110.81	155.71	351.84	124.93	99.77	701.97	8.21	48.4	1.39			18.07	155.95	0.42
1210	215.7	378.51	310.39	171.53	168.19	532.77	8.09	29.26	3.61			13.2	178.32	0.62
1210	46.87	424.67	331.54	175.16	107.78	811.74	8.23	30.4	1.18			28.18	255.64	0.76
1210	107.87	416.45	215.62	63.67	133.54	750.4	8.6	29.61	1.43			28.46	157.96	0.94
1210	122.95	265.94	156.6	83.66	62.05	765.45	9.58	28.11	1.3			10.49	169.69	1.25
1210	225.61	293.54	245.88	266.67	84.28	291.55	10.35	148.53	1.25			4.87	273.6	1.43
1210	189.14	735.59	381.6	388.41	97.44	1058.05	26.83	136.58	4.55			18.69	311.95	1.42
1210	183.82	684.89	327.29	123.61	78.76	1261.66	18.58	78.07	7.17			25.96	333.93	0.79
1210	140.96	465.36	239.36	106.21	110.92	806.34	8.16	42.86	1.16			32.2	341.64	0.4
1210	120.64	555.28	336.83	145.5	86.45	1018.56	7.7	23.64	3			26.47	297.92	0.62
1210	130.58	408.53	395.89	86.49	80.96	897.86	8.24	52.97	2.05			23.75	263.83	0.25
1210	148.45	578.22	379.88	77.73	177.44	896.55	18.71	46.41	2.95			18.84	496.98	0.71
1210	209.19	474.39	294.93	97.92	63.1	994.03	7.94	48.81	4.49			26.93	216.43	0.35
1210	155.11	334.53	398.35	74.49	76.7	1144.08	22.03	83.51	2.21			30.91	569.27	0.92
1210	191.08	758.51	374.77	115.15	143.69	1620.32	30.8	110.25	3.28			30.84	432.22	1.07
1210	121.74	621.51	334.33	110.76	53.84	1367.4	16.67	59.7	2.44			22.25	267.54	0.96
1210	163.59	549.8	391.96	75.33	75.54	1048.08	17.38	129.53	1.28			24.09	245.77	0.94
1210	131.67	516.03	308.57	85.95	89.57	992.22	8.15	110.14	1.02			9.71	181.44	0.9
1210	189.66	557.24	368.52	120.4	82.21	1096.05	8.07	56.89	3.07			31.91	306.2	0.69
1210	60.23	293.95	183.19	87.55	62.28	585.15	9.37	38.85	0.7			7.61	185.44	0.97
1210	205.36	394.32	241.47	76.11	55.36	1060.66	18.76	66.97	1.78			32.24	299.76	0.15
1210	3.51	51.24	121.55	49.03	2.17	296.15	16.56	27.66	0.67			3.88	136.94	0.63
1210	2.86	47.92	71.7	41.23	2.06	294.49	34.22	24.25	1.27			6.62	69.54	0.92
1210	3.34	59.24	163.38	50.78	9.94	197.61	15.86	45.08	1			3.55	123.36	1.28
1210	3.23	32.88	136.02	44.9	2.08	131.17	15.37	70.46	0.83			0.55	147.45	0.96
1210	2.39	67.69	155.48	54.34	5.32	197.78	11.12	40.11	0.6			4.52	48.14	0.83
1210	4.63	53.87	193.69	50.47	4.66	158.65	21.48	22.64	0.32			2.21	170.59	1.79
1210	3.04	53.58	156.02	58.7	1.89	409.5	14.37	32.51	0.86			5.12	138.35	1.98
1210	121.32	203.32	251.68	275.6	154.53	738.27	18.99	39.31	5.25			18.3	156.42	0.59
1210	256.97	413.3	336.72	169.08	153.77	1092.54	19.17	142.99	1.22			44.33	143.76	0.83
1210	250.62	301.86	270.56	287.4	291.1	772.46	13.13	50.06	7.03			38.47	170.99	1.12
1210	196	863.06	389.11	217.25	83.79	756.89	8.69	91.66	2.84			38.22	162.64	1.73
1210	207.81	404.14	318.72	180.3	47.08	1659.43	12.45	101.25	1.08			30.29	236.67	1.24
1210	1858.91	118.95	297	163.65	89.86	543.42	60.11	20	1.95			28.42	177.08	0.6
1210	337.09	559.39	492.35	207.2	112.92	997.07	28.41	121.77	3.4			37.99	522.21	0.49
1210	95.14	893.74	275.28	133.78	120.42	632.08	6.83	14.62	2.35			33.61	251.5	1.24
1210	38.29	461.48	229.54	298.18	33.11	487.04	7.75	283.69	2.25			16.97	234.49	2.22
1210	72.72	895.73	580.01	502.81	40.31	1162.68	6.8	123.07	15.65			35.07	586.48	1.47
1210	175.83	141.77	217.67	118.34	290.24	389.87	13.37	43.03	0.45			19.25	63.41	0.58
1260	505.97	214.31	389.1	534.1	90.74	606.96	13.177	24.436	1.556	0.5	5.729	2.011	26.92	1.029
1260	642.25	155.34	321.83	488.27	60.68	418.83	11.223	25.266	1.216	0.324	5.17	2.076	20.18	0.936
1260	140.23	117.65	269.25	858.48	40.44	439.86	6.623	10.09	2.2	0.118	4.939	1.057	16.4	0.875
1260	194.99	457.92	608.75	121.59	146.55	1008.17	26.736	9.391	1.478	0.095	13.095	2.128	96.4	2.836
1260	14.37	527.28	696.72	122.65	68.64	1295.68	31.321	11.056	1.712	0.212	19.233	3.532	111.01	3.406
1260	72.89	329.93	582.35	106.36	0.74	805.4	35.017	11.594	1.478	0.321	15.201	6.425	120.82	3.804
1260	165.56	495.85	604.39	94.82	135.15	1197.91	30.674	7.475	1.572	0.156	14.24	6.075	127.59	3.419
1260	153.67	153.33	406.7	481.71	46.88	472.18	12.478	23.904	1.208	0.366	6.623	2.138	60.92	1.72
1260	157.25	253.3	411.57	189.38	67.11	576.83	25.327	244.541	1.823	0.218	14.869	4.286	202.6	4.288
1260	111.83	452.28	543.64	114.18	96.44	1235.78	30.929	11.593	1.899	0.309	16.071	3.687	257.19	4.167
1260	70.6	344.56	518.61	84.99	47.13	875.58	29.923	5.957	1.231	0.126	11.852	1.662	85.22	2.562
1260	86.91	470.86	532.84	103.97	67.13	1517.85	28.625	10.106	1.613	0.124	15.686	1.708	110.79	3.899
1260	129.02	294.22	467.87	112.41	89.48	527.3	24.743	19.972	1.355	0.407	11.753	7.861	153.66	3.337
1260	221.1	309.13	518.89	111.66	59.95	754.71	27.552	18.079	2.037		17.978	9.517	108.24	4.662
1260	137.02	333.42	397.9	153.78	82.98	667.67	23.435	19.193	1.505	0.346	11.307	5.958	65.02	2.784
1260	40.03	155.85	736.17	4429.19	1646.91	2907.9	26.322	20.697	2.735	1.509	41.607	4.594	4274.34	7.672
1260	6.76	132.24	856.18	2675.65	6.94	2025.23	26.809	17.516	2.575	0.066	40.228	1.776	4238.57	8.987
1260	207.48	264.3	573.88	9134.71	297.92	4948.98	35.972	23.692	4.755	0.289	73.975	12.62	6641.62	12.186
1260	0.03	2580.76	5272.83	111.31	0.57	12009.95	86.587	25.69	2.008	0.34	55.129	1.403	332.33	6.675
1260	97.79	1212.17	686.26	112.5	51.77	206.33	10.898	16.652		0.427	6.744	1.378	28.82	0.662
1260	41.92	1295.96	4364.19	115.25	31.79	4280.56	53.084	395.945	1.681		27.831	5.008	170.74	5.552
1260	19.01	945.57	513.34	15.94	39.92	106.33	6.557	3.573	0.239		2.968	0.921	34.32	0.309
1260	10.72	1468.78	5894.78	202.92	125.03	10204.89	58.111	6.164	2.424		39.462	0.996	261.19	5.692
1260	5.41	1483.11	4084.57	153.63	4.62	16458.5	82.92	2.065	2.39	0.389	96.795	2.999	766.55	4.671
1260	1312.31	98	274.6	748.71	1388.06	290.41	25.522	40.326	0.599	2.471	6.277	11.934	105.19	0.661
1360	2.7	13.88	183.93	112.16	33.8	19644.01	44.166	10.919	5.384	4.074	2084.02	11.932	168.02	0.174
1360	5	29.54	405.2	137.8	2.95	20401.49	47.801	11.712	9.294	6.033	1481.066	22.543	339.64	0.206
1360	3.75	33.83	361.1	197.58	254.83	19798.81	55.699	24.9	11.211	11.788	1518.165	19.662	361.99	0.519
1360	2.24	23.14	277.83	136.37	122.72	19731.81	49.274	12.838	7.565	6.221	1774.882	17.489	291.32	0.231
1360	2.51	17.82	327.25	209.21	111.76	22301.02	43.271	11.674	6.64	5.9	1424.167	13.13	260.42	0.277
1360	4.34	26.36	265.42	160.81	412.27	16955.78	39.645	17.023	8.104	13.905	1443.952	18.191	229.66	0.334
1360	3.5	28.66	380.1	185.45	183.75	20170.65	66.913	20.15	8.83	9.106	1552.989	18.167	315.95	0.431
1360	3.75	30.09	352.43	223.53	461.62	19990.7	63.468	40.028	11.394	14.254	1570.205	15.021	331.6	0.787
1360	3.82	30.68	399.9	139.08	44.95	19226.15	50.903	9.965	9.335	6.734	1334.444	21.762	334.8	0.251
1360	3.79	28.24	330.25	153.83	140.72	17812.14	55.665	14.122	8.065	6.849	1350.31	16.758	279.89	0.346
1360	3.35	22.73	358.13	143.56	331.86	21157.27	45.318	13.257	8.524	11.179	1560.838	17.955	252.51	0.32
1360	6.29	26.8	409.69	129.15	450.99	19643	51.221	11.496	8.998	13.489	1711.223	21.178	298.45	0.267
1360	4.28	33.7	306.58	187.4	214.43	18615.31	51.308	24.292	8.55	14.338	1504.768	20.047	321.07	0.484
1360	4.75	29.65	290.98	224.77	191.48	20186.16	71.07	18.416	6.606	10.609	1305.398	13.976	328.39	0.347
1360	82.75	242.51	1879.15	151.26	140.15	932.88	48.455	349.724	17.197	1.093	107.348	13.678	474.37	11.268
1360	101.92	280.27	2339.35	241.07	99.68	1058.55	44.829	423.592	17.543	0.363	114.427	14.306	528.79	11.398
1360	10.52	21.39	851.53	70.03	94.57	33.54	9.167	268.397	2.405	0.695	18.437	4.472	77.1	1.072
1360	84.63	202.2	1194.9	61.4	289.19	718.45	32.602	235.201	11.106	5.073	80.249	9.274	338.14	8.215
1360	85.65	356.6	2026.13	95.35	108.87	1213.03	51.789	273.283	18.799	0.649	127.305	12.408	663.82	12.941
1360	85.54	273.5	1695.97	80	75.66	1125.45	38.934	235.436	17.696	0.551	109.472	12.027	522.32	11.641
1360	79.87	17.26	513.47	61.86	2877.85	49.74	12.193	444.389	2.294	19.108	25.112	2.941	83.18	1.051
1360	46.25	38.38	248.64	63.21	137.31	357.63	12.381	53.241	3.585	0.167	31.977	8.268	80.64	2.464
1360	6.14	214.8	1495.3	104.47	1306.64	524.82	39.598	508.576	17.804	9.955	95.108	27.279	462.46	14.711
1360	269.68	133.46	614.55	336.37	3418.08	341.92	21.969	232.944	7.609	29.048	39.965	24.259	158.73	4.191
1360	34.04	23.42	469.42	84.52	1569.85	68.08	17.203	401.019	4.189	14.604	27.325	4.327	137.68	1.929
1360	38.89	228.46	3285.15	383.63	808.71	773.12	43.322	1013.207	19.409	5.506	124.561	33.367	586.16	12.834
1440	858.58	338.6	792.07	233.57	185.62	439.86	18.314	29.594	2.731	2.193	52.093	20.148	476.26	23.611
1440	1004.81	342.48	738.95	227.68	217.06	439.44	15.365	29.84	2.561	2.316	54.222	25.603	451.79	22.631
1440	1753.89	319.66	436.44	90.17	449.86	217.26	46.086	38.261	3.974	2.334	37.063	66.788	209.12	23.348
1440	1080.22	630.14	1120.87	328.6	509.83	471.29	21.695	16.918	6.068	3.908	76.339	49.988	786.46	38.334
1440	1713.74	378.59	574.65	190.1	397.13	324.19	19.95	14.725	2.654	2.648	39.365	67.523	352.45	19.039
1440	1633.26	545.24	1105.53	377.35	313.52	626.24	26.401	11.944	3.507	3.074	80.473	34.5	648.65	33.09
1440	1044.36	378.08	691.07	240.04	278.85	500.97	20.366	9.276	2.309	2.453	48.786	51.068	408.75	18.6
1440	774.25	620.85	1004.03	536.98	373.87	569.72	19.927	63.075	5.205	3.239	83.142	65.85	689.51	38.962
1440	301.43	435.49	496.15	382.59	419.74	327.22	16.057	26.511	1.47	0.944	68.509	61.017	266.38	35.061
1470	893.45	39.73	85.47	239.61	37.21	279.27	6.737	9.971	8.62	0.37	19.349	47.825	988.93	0.63
1470	782.68	83.16	102.24	322.67	50.07	370.8	5.773	13.361	9.654	0.265	38.355	60.337	1153.24	0.599
1470	860.49	186.02	225.32	471.43	129.76	647.41	6.306	43.387	7.797	0.064	45.63	110.187	1475.2	0.554
1470	90.09	70.69	99.54	206.05	85.28	686.54	6.352	30.443	2.448	0.186	38.125	131.009	1127.67	0.179
1470	391.05	139.74	224.93	442.46	259.64	769.95	11.484	60.504	6.266	0.171	41.6	185.605	1614.11	0.494
1470	205.14	41.14	56.73	115.77	18.72	1069.68	4.409	58.807	2.133	0.049	9.186	86.604	705.96	0.081
1470	202.86	148.43	68.63	427.83	722.88	1136.04	5.611	35.057	8.449	1.555	21.414	320.945	1216.2	0.137
1470	176.91	32.29	42.63	220.68	59.5	545.06	4.751	20.435	6.444	0.139	12.414	93.276	616.76	0.091
1470	150.83	32.36	39.96	248.19	51.67	465.17	4.358	17.11	7.235	0.046	14.304	119.453	766.86	0.086
1470	201.37	25.59	42.26	202.89	39.86	489.04	4.09	17.699	6.569	0.047	13.276	109.573	770.27	0.101
1470	82.37	26.04	45.8	199.36	32.64	524.84	3.582	23.583	5.428	0.093	10.813	62.648	582.16	0.091
1470	73.58	15.32	49.03	159.67	0.29	524.27	3.835	23.123	4.765	0.044	11.28	60.764	668.74	0.125
1470	60.58	139.78	66.33	427.35	1857	388.9	6.672	6.773	11.092	3.419	21.201	166.579	1372.57	0.403
1470	6.77	83.89	48.25	426.94	1223.87	341.79	2.81	13.419	6.721	1.963	11.551	223.373	657.13	0.097
1470	32.49	60.97	37.63	326.43	715.31	250.13	3.757	6.966	5.252	1.32	7.364	170.294	416.86	0.095
1470	157.68	42.07	51.81	313.04	200.7	714.82	3.644	22.744	4.405	0.208	7.96	141.702	584.22	0.061
1470	181.01	23.73	44.07	161.93	46.94	832.82	3.687	28.499	3.895	0.118	8.319	62.389	574.05	0.063
1470	124.59	65.44	49.87	381.8	447.77	586.2	3.558	14.466	8.294	0.722	12.049	161.847	670.1	0.073
1470	102.24	18.6	47.73	155.52	30.08	727.95	3.184	27.844	3.78	0.046	8.403	37.122	515.24	0.054
1470	181.95	15.26	32.49	210.71	36.7	524.64	3.362	13.65	6.969	0.044	11.494	75.281	689.06	0.074
1470	236.07	20.08	36.68	187.86	34.22	744.15	3.925	21.877	5.889	0.045	13.139	91.375	817.57	0.061
1470	202.6	59.79	27.88	519.81	871.52	421.17	3.477	10.345	6.291	1.318	8.029	220.023	513.01	0.046
1470	384.34	24.91	52.76	166.26	35.68	1547.87	4.587	31.682	5.563	0.136	13.158	48.55	832.84	0.084
1470	415.18	35.23	75.5	154.11	65.64	923.71	5.003	23.545	5.798	0.12	11.986	41.813	893.63	0.078
1470	32.27	44.89	73.5	119.59	135.61	430.78	7.926	20.646	0.15	0.682	10.466	1.45	99.26	1.051
1470	1231.66	225.82	918.04	3047.97	180.25	410.03	66.395	21.782	1.892	0.706	11.955	5.098	395.33	5.779
1470	366.17	228.37	1236.3	251.13	75.09	731.87	35.843	20.138	2.338	0.623	10.711	39.584	380.25	3.14
1470	391.32	75.5	1192.31	1353.97	19.07	401.3	6.892	17.071	6.71	0.593	12.516	252.056	695.07	5.209
1470	34.72	87.18	763.13	1611.4	42.33	120.55	6.83	20.92	0.942	0.588	3.963	3.946	191.08	2.848
1470	1.98	42.55	529.95	41.02	20.81	245.42	16.232	1.139	0.2	0.247	6.511	1.584	225.29	2.411
1470	4.19	25.75	435.41	20.8	12.32	60.21	13.684	1.321	0.253	0.277	3.863	0.432	88.26	3.13
1470	424.97	260.1	817.15	188.61	91.28	484.07	21.004	16.548	4.98	0.267	11.845	3.913	487.05	6.34
1470	158.49	153.63	611.2	181.92	23.22	301.67	19.011	3.039	1.364	0.086	8.361	10.056	435.64	1.703
1470	169.19	137.98	533.91	213.09	23.25	359.72	24.673	14.817	1.277	0.092	18.867	25.67	713.83	0.858
1470	56.4	169.43	1200.28	692.67	309.9	343.86	20.908	85.703	7.785	0.767	26.189	42.83	1823.52	1.631
1470	647.68	119.68	441.38	278.47	37.72	248.93	15.835	14.042	2.679	0.341	13.646	22.273	631.97	0.648
1470	429.88	184.14	428.34	283.33	39.1	190.17	16.666	7.317	1.542	0.099	13.119	16.284	632.86	0.679
1470	424.45	113.3	444.95	336.87	31.41	175.41	16.445	12.529	1.668	0.108	9.618	29.602	514.25	0.574
1470	197.87	131.62	546.08	215.09	18.33	220.11	24.012	5.165	1.518	0.092	9.036	18.102	728.02	0.734
1470	288.54	113.27	367.65	189.34	26.43	151.36	12.612	8.841	2.571	0.093	11.081	24.176	550.65	0.581
1470	156.76	136.15	723.27	214.02	15.67	244.48	32.3	23.324	1.387	0.115	12.308	16.686	480.49	2.151
1470	377.85	117.04	607.23	378.47	33.19	217.31	18.248	7.155	1.204	0.097	8.204	16.189	582.4	2.886
1470	23.89	79.25	1033.37	254.42	19	261.63	20.898	2.406	2.733	0.338	8.773	122.064	474.41	1.87
1470	297.62	145.36	603.41	290.3	21.09	229.94	13.881	3.439	2.638	0.095	10.512	14.714	684.91	2.58
1470	5.78	63.28	2235.77	605.42	32.37	1750.5	6.464	23.026	12.903	0.289	33.884	126.434	1576.91	5.414
1470	12.04	75.47	1288.44	403.05	45.45	518.7	11.487	11.977	12.832	0.385	31.998	126.703	1527.77	5.028
1550	57.42	99.12	304.88	312.38	41.2	1000.14	5.401	27.586	11.952	0.316	10.179	152.113	353.31	2.659
1550	27.13	61.3	141.78	279.17	45.12	1348.1	4.339	49.08	8.122	0.398	8.527	91.785	324.5	1.478
1550	26.11	64.41	312.87	292.17	21.39	668.38	4.045	19.034	13.232	0.326	11.446	82.949	399.75	3.172
1550	11.61	191.26	431.29	364.15	17.67	974.63	4.777	16.805	16.238	0.304	13.239	91.351	422.45	3.881
1550		150.18	508.11	353.89	16.82	1239.74	4.665	20.237	22.917	0.463	15.408	120.133	490.24	5.624
1550	2.76	174.52	454.51	341.94	23.72	681.98	4.225	18.733	14.434	0.437	11.478	136.395	358.24	3.287
1550	27.28	13.25	185.92	167.26	19.47	229.64	2.056	8.069	11.272	0.7	4.412	200.902	77.37	0.837
1550	78.58	84.31	284.16	240.02	79.25	1039.52	7.511	69.602	12.732	0.432	14.126	84.866	511.42	2.373
1550	115.62	182.31	393.77	333.6	90.07	1232.39	5.246	37.282	14.63	0.516	12.197	149.157	381.12	2.307
1550		33.44	162.86	73.73		166.99	11.455	0.011	2.336		119.689	0.129	838.01	0.4
1550		58.19	773.85	75.42	1.84	109.09	8.074	0.98	6.464	0.241	3.606	258.893	55.2
1550	3.26	139.73	1731.64	8.84	5.58	256.5	10.643	6.316	2.212	0.332	11.007	370.447	332.02
1550	141.88	43.67	428.05	320.17	81.41	572.97	3.513	20.059	29.082	0.581	9.034	301.956	162.72	2.623
1550	37.85	88.58	216.97	3244.26	33.26	1385.31	5.187	24.196	10.963	0.343	8.547	88.907	281.99	2.07
1550	31.39	78.71	257.15	393.52	42.43	1599.94	4.313	28.479	10.377	0.247	9.002	115.773	354.03	2.205
1550	82.62	150.18	321.84	227.48	77.02	1108.11	4.586	37.037	12.312	0.389	10.418	119.208	322.9	2.45
1550	28.84	84.56	378.89	277.68	24.2	1069.75	4.286	18.541	13.757	0.334	10.974	84.295	347.64	3.21
1550	12.34	136.28	425.71	221.87	17.94	1043.34	3.772	17.777	14.833	0.261	10.921	72.946	386.95	3.595
1550	82.15	75.9	306.29	242.05	56.5	1096.96	3.663	24.508	13.319	0.269	9.089	160.045	335.04	2.381
1550	24.34	164.86	503.52	327.19	30.02	861.95	3.485	17.705	14.937	0.406	10.957	156.13	300.82	3.018
1550	115.98	58.63	214.78	249.3	76.11	1161.04	3.591	29.064	8.959	0.272	7.75	157.754	272.35	1.532
1550	26.5	33.75	188.15	213.87	23.97	1729.35	2.416	22.158	8.82	0.209	6.828	64.728	316.29	1.696
1550	41.4	141.7	363.82	288.72	50.43	824.75	4.222	17.523	15.641	0.331	10.628	106.363	352.48	3.153
1550	95.79	113.38	291.14	203	87.29	1108.98	4.956	56.761	10.643	0.511	11.176	130.715	304.16	2.445
1550	2.25	49.53	195.04	194.42	11.08	1165.99	3.303	20.339	7.776	0.134	7.483	14.368	414.92	1.924
1550	20.73	72.96	292.97	265.07	23.19	746.61	2.587	16.51	9.852	0.339	8.262	102.997	228.98	2.291
1550	27.74	131.59	549.33	265.13	22	617.44	3.856	19.627	24.73	0.559	15.677	94.377	432.09	6.464
1550	35.58	71.72	248.67	339.42	46.95	1374.82	4.228	45.6	9.388	0.316	8.716	87.717	270.42	1.964
1550	29.24	142.62	518.54	268.02	25.96	870.83	3.476	12.317	19.75	0.391	12.853	110.466	363.03	4.932
1550	33.61	44.57	222.61	142.96	51.57	1237.23	4.259	122.529	15.907	0.448	11.064	48.88	201.54	1.749
1550	192.98	69.89	199.7	264.54	134.85	826.66	3.287	44.472	9.826	0.505	10.11	100.144	278.54	1.574
1550	100.12	186.02	407.2	248.41	95.64	754.23	5.232	51.871	15.914	0.411	14.115	91.178	378.97	2.855
1550	99.02	47	231.43	259.08	82.33	1151.58	3.387	46.729	9.669	0.405	9.518	99.391	297.17	1.601
1630	393.92	132.2	81.54	80.34	50.57	725.53	12.39	100.02	0.87	0.35	23.82	6.38	110.96	5.19
1630	26.51	83.72	844.09	453.2	5.83	193.12	1.86	1.71	5.88	0.1	13.74	3.45	142.41	6.25
1630	47.84	482.64	631.14	295.59	10.66	1046.06	10.24	12.78	3.69	0.23	31.13	16.01	378.06	16.1
1630	48.92	28.21	83.56	47.28	11.82	88.67	1.94	3.72	0.51	0.04	2.42	13.77	40	1.58
1630	77	7.75	24.39	52.09	4.53	543.38	8		0.22	0.02	42.22	27.58	127.01	2.47
1630	103.94	14.57	59.67	43.72	14.83	41.65	1.6	2.04	0.35	0.02	5.02	9.31	55.6	1.19
1630	431.82	21.2	229.03	141.28	53.99	1958.75	13.77	392.02	1.01	0.04	19.88	169.72	86.69	3.94
1630	26.05	16.36	122.73	75.55	10.55	42.03	2	1.77	1.18	0.04	3.42	1.81	35.24	1.39
1630	48.61	93.6	97.22	207.66	7.51	378.92	3.97	38.67	1.3	0.19	35.92	7.48	163.63	6.84
1630	95.54	21.68	176.51	126.66	9.06	137.93	2.27	2.83	3.89	0.22	85.28	1.52	75.29	2.51
1630	185.57	31.94	386.74	407.91	19.92	183.83	3.21	2.2	10.16	0.04	15.2	18.79	106.03	1.74
1630	10.48	36.39	129.36	288.98	33.54	1461.44	15.45	13.34	1.67	0.18	185.86	6.82	2194.14	7.74
1630	59.9	61.19	56.51	71.85	16.23	1725.1	38.53	8.91	0.68	0.05	31.01	2.13	400.88	2.38
1630	3.18	17.91	99	235.67	2.44	1541.53	15.42	8.12	1.58	0.11	162.86	4.09	1676.97	6.94
1630	59.05	48.56	147.41	304.67	9.78	1514.6	23.65	12.14	1.68	0.05	162.97	5.08	1791.39	7.53
1630	94.66	134.26	281.46	409.77	337.26	522.4	9.73	56.24	1.88	0.1	33.79	53.28	377.55	7.9
1630	88.78	132.67	250.45	368.62	342.78	496.11	10.34	39.95	1.72	0.11	36.15	49.17	382.4	7.88
1630	16.75	25.78	43.55	91.59	6.96	1830.97	29.78	5.35	0.5	0.02	37.04	1.72	431.57	1.57
1630		25.77	57.65	155.38	1.5	1798.77	23.36	5.87	0.83	0.03	87.51	1.94	918.42	3.16
1630	58.44	45.98	137.39	286.86	5.73	1642.06	20.53	13.67	1.75	0.02	150.56	4.62	1638.33	7.03
1630	25.7	83.91	308.45	373.73	27.27	1782.13	17.85	13.02	2.11	0.18	193.33	6.45	1993.49	10.55
1630	14367.76	35.38	83.47	157.94	167.55	257.47	400.11	12.7	3.42	3.72	16.14		129.41	5.22
1630		624.18	331.01	269.89	86.89	1037.98	100.88	33.48	8.99	0.98	50.95	3.9	508.69	29.77
1630		105.37	247.45	349.83	11.72	246.63	6.61	42.17	0.57	0.07	8.49	29.21	106.84	3.22
1630		157.58	300.64	321.73		528.34	10.19	33.22	1.4	0.48	22.92	53.08	347.15	5.97
1630		102.67	241.83	344.28	9.74	242.62	7.51	46.66	0.55	0.03	6.59	24.15	101.13	3.49
1630	22.85	110.78	235.09	315.83	19.23	254.26	6.88	44.39	0.59	0.05	6.58	24.87	117.05	3.37
1630		29.05	158.49	83.8		712.73	6.99	58.46	0.39	0.25	66.63	37.18	58.64	1.55
1630	527.08	29.75	102.9	110.63		172.66	7.64	48.69	0.66	0.017	12.83	14.63	232.2	3.03
1630		262.81	260.96	266.95	171.86	403	8.49	19.97	0.95	0.05	10.52	46.23	162.22	6.41
1630		133.31	280.18	344.81		274.64	5.55	49.93	0.63	0.03	9.69	28.8	123.15	3.91
1630		138.17	258.55	317.89		283.45	5.86	44.87	0.7	0.017	8.58	31.11	193.73	5.43
1630	182.72	160.22	225.41	260.42	115.95	433.38	10.79	31.86	1.26	0.55	25.13	300.84	292.72	12.83
1630	486.56	45.87	91.97	253.03	34.05	191.76	6.36	2.43	1.92	0.1	14.67	6.16	195.88	3.33
1630	567.16	62	111.94	216.15	132.13	242.64	6.62	62.9	0.73	0.02	3.87	0.03	38.09	4.74
1630	124.32	6.55	38.01	195.88	6.18	73.03	3.21	3.62	1.04	0.018	3.92	11.96	97.06	1.62
1630	50.53	94.45	135.73	226.67	79.73	296.37	10.53	12.19	0.75	0.014	3.4	0.25	389.61	1.01
1630	70.12	128.54	191.88	150.65	41.94	335.52	20.19	43.95	1.32	0.015	5.65	0.7	2780.3	4.73
1630	434.47	28.83	95.92	415.39	26.69	252.51	5.51	2.15	2.21	0.04	18.13	26.48	213.82	5.45
1630	5.82	64.44	124.77	300.06	120.82	227.35	7.72	9.48	0.84	0.05	6.71	9.43	253.06	2.83
1630	22.12	90.23	257.25	407.55	6.48	335.53	7.27	2.08	8.27	0.06	11.37	2.71	95.85	3.04
1630		29.65	60.31	74.85	16.25	160.66	6.46	0.14	0.88	0.023	2.7	0.35	31.26	0.54
1630		48.88	92.85	121.53	36.65	177.75	6.39	2.8	0.87	0.05	14.82	3.3	27.85	2.35
1630	36.79	25.96	126.69	175.48	9.58	17116.05	9.09	13.47	6.44	0.19	324.22	10.78	2313.07	4.33
1630	17.18	29.65	103.7	82.61	11.02	5812.25	9.19	7.3	4.63	0.11	287.69	5.5	1892.61	3.1
1630	15.84	82.36	132.35	88.77	5.6	11676.48	12.69	7.6	6.06	0.17	277.96	8.37	1889.09	4.06
1630	14.33	19.87	62.98	103.31	4.34	813.7	50.88	1.81	0.95	0.06	159.16	1.93	1512.69	2.14
1630	61.93	42.1	183.63	269.02	228.96	3973.46	12.65	11.07	2.69	0.83	412.79	5.31	2950.62	1.85
1630	33.07	66.1	133.73	124.87	11.55	5808.01	14.42	6.48	4.43	0.14	318.46	6.59	2226.47	3.41
1630	34.35	45.67	232.7	240.52	316.89	5017.13	11.2	19.59	2.69	1.27	337.86	5.78	2502.56	2.2
1630	20.18	69.48	142.02	95.75	77.22	3908.6	16.78	20.32	3.64	0.29	302.58	5.47	2093.46	2.44
1630	81.54	86.07	579.59	309.96	35.06	14643.32	14.91	32.19	5.22	0.3	264.86	12.06	2132.77	6.45
1630	18.69	83.62	165.18	168.8	3.95	4672.97	17.7	3.82	2.25	0.09	245.35	4.44	1728.89	3.45
1630		5.44	77.98	60.41	12.69	316.42	23.73	0.19	0.14	0.03	4.53	0.06	65.01	1
1630		3.37	61.46	379.78	350.23	609.35	26.71	0.17	0.44	0.77	7.33	0.11	109.54	1.45
1630		3.58	301.3	58.36	59.65	270.68	23.99	0.18	0.12	0.15	2.77	0.05	146.3	1.02
1630		3.93	379.38	9616.3	6951.1	777.11	31.91	0.14	6.14	17.1	3.63	0.05	5133.06	2.85
1630		3.97	357.43	107.33	18.4	993.88	29.11	0.15	0.24	0.06	8.94	0.05	308.88	2.94
1630		4.95	312.68	1089.53	769.71	534.23	28.49	0.49	0.88	2.24	5.31	0.06	89.17	1.89
1630		4.41	225.05	47.31	1393.6	491.45	26.37	0.21	0.14	3.1	3.76	0.06	172.83	1.32
1630	40.08	113.75	183.51	87.43	0.33	561.28	32.84	0.68	0.31	0.04	4.42	0.54	58.73	2.2
1630	0.482	86.92	196.18	117.5	9.89	515.63	28.58	0.33	0.98	0.1	6.66	0.27	83.37	3.73
1630		105.28	215.78	115.69	0.44	594.61	33.64	4.75	0.34	0.03	6.28	0.06	91.89	2.61
1630		97.13	202.58	102.63		621.06	28.2	0.52	1.03	0.03	4.84	0.08	85.55	3.34
1630	43.45	51.44	192.3	140.2	12.25	499.66	28.3	0.8	0.75	0.06	6.4	0.31	87.09	2.92
1630		48.16	205.45	210.86	14.95	600.3	33.89	0.84	1.21	0.11	17.77	1.71	255.23	10.46
1630		32.51	184.72	120.74	38.15	580.16	34	1.09	0.28	0.04	4.02	0.2	81.44	1.48
1630	191.32	103.74	168.34	285.78	99.01	465.86	17.38	59.63	1.32	0.03	19.69	41.04	284.78	5.35
1630	324.39	120.71	182.81	245.54	164.61	370.31	15.99	14.07	2.69	0.08	21.82	32.71	277.57	6.32
1630	68.96	143.72	157.7	145.19	196.29	400.52	17.13	18.77	1.31	0.13	22.34	27.77	258.22	5.32
1630	161.66	94.29	140.42	287.94	155.72	323.66	14.2	9.9	1.27	0.01	17.84	65.97	181.36	5.54
1630	184	109.78	158.03	268.49	205.61	348.73	13.53	12.5	1.27	0.12	15.91	38.42	213.31	5.22
1630	185.65	163.33	191.23	251.81	239.23	413	17.24	17.67	1.51	0.14	19.45	33.49	254.62	5.9
1630	170.63	114.2	168.64	241.18	90.42	399.38	16.56	61.34	1.25	0.07	18.97	34.05	249.98	5.11
1630	331.82	66.2	97.55	222.31	172.94	1190.04	13.58	20.57	0.9	0.26	19.73	33.96	387.15	3.29
1630	53.17	81.4	138.74	251.4	113.91	1423.86	14.44	26.66	1.04	0.08	25.65	26.52	387.93	4.6
1630	144.77	78.45	114.32	199.79	180.12	1089.57	12.22	17.79	0.9	0.06	19.93	20.83	380.52	3.82
1630	255.77	57.88	103.62	244.42	156.01	1207.54	12.93	18.63	0.81	0.09	21.72	36.41	415.48	3.57
1630	255.47	65.06	98.81	240.55	152.77	1173.65	14.21	22.7	1.36	0.27	27.3	35.92	345.4	3.19
1630	285.1	53.63	95.25	249.95	190.98	1142.25	12.78	18.98	0.87	0.09	28.12	37.62	423.92	4.44
1630	323.14	51.61	89.03	254.48	204.71	1049.55	11.25	16.78	0.74	0.15	20.01	26.02	343.92	3.74
1630	58.91	59.86	142.92	281.79	36.75	3736.53	11.77	6.33	1.19	0.39	15.46	6.4	289.53	2.86
1630	520.47	64	123.95	263.85	205.23	1126.76	9.27	18.44	0.99	0.07	15.89	31.24	447.83	4.12
1630	179.85	68	101.28	220.09	178.24	1190.85	10.7	21.34	0.85	0.12	24.72	26.67	376.82	3.99
1630	263.76	75.1	120.39	193.28	156.6	1858.45	16.79	26.83	0.75	0.14	46.08	32.39	478.36	5.29
1630	111.03	287.65	283.73	285.65	121.4	422.53	14.52	26.64	2.08	0.29	4.83	22.26	65.98	3.9
1630	217.3	118.36	269.49	327.02	220.29	336.31	9.72	55.56	2.68	0.39	26.4	20.1	134.31	6.42
1630	127.06	254.31	262.51	522.73	90.83	465.87	13.33	44.06	2.52	0.29	20.18	19.91	129.55	4.73
1630	140.75	107.06	249.02	477.24	98.86	321.64	9.86	65.64	1.54	0.1	20.5	34.9	147.62	6.5
1630	110.12	100.14	242.84	416.33	71.06	295.58	9.13	81.52	1.46	0.06	19.35	30.38	145.71	6.59
1630	135.05	106.71	254.37	389.92	96.63	310.54	8.08	76.81	1.39	0.12	21.85	33.4	186.56	7.29
1630		127.81	256.49	410.35	65.21	314.79	9.61	65.13	1.35	0.17	16.41	31.35	156.16	4.82
1630		131.17	262.89	431.69	74.09	386.11	11.34	66.38	1.71	0.06	21.82	40.27	170.71	5.84
1630	29.2	113.03	234.41	354.77	82.31	328.77	8.27	57.57	1.5	0.09	14.3	34.31	170.28	4.55
1630	1265.42	123.02	457.26	330.82	74.56	528.93	19.97	47.93	5.93	0.048	34.23	10.03	138.01	11.19
1630	3521.11	109.86	71.72	46.9	106.59	151.74	5.17	3.48	0.3	0.03	4.5	0.84	96.83	3.78
1630		468.58	194.7	125.57	120.19	555.82	15.55	15.82	2.41	0.037	20.38	1.79	408.9	14.7
1630	119.75	952.06	559.4	194.95	25.66	1176.21	17.2	9.05	3.98	0.035	16.37	0.68	203.41	9.21
1630		288.52	65.33	82.39	102	170.64	6.55	25.25	0.89	0.038	11.33	3.95	166.94	10.45
1630	600.51	299.92	470.04	441.9	274.09	474.09	12.33	19.35	5.03	0.25	25.76	56.44	249.66	21.71
1630	106.16	27.03	27.55	12188.52	56.82	112.83	4.11	0.82	3.57	1.5	9.84	37.54	2382.79	1.52
1630	785.52	153.52	244.83	324.32	38.98	1002.29	27.54	9.74	3.5	0.07	10.98	0.22	3005.54	2.01
1630	31.18	104.04	258.75	624.2	11.58	340.17	5.74	0.69	8.99	0.07	16.63	1.69	182.74	3.2
1630	47.35	66.97	141.58	222.21	22.34	272.96	7.27	2.76	2.98	0.05	9.79	3.61	136.97	1.55
1630	886.62	84.08	242.11	409.23	32.8	288.32	5.15	1.37	8.19	0.05	16.11	1.79	193.4	3.4
1630	114.88	54.63	147.91	264.47	9.41	170.93	5.51	3	5.87	0.03	8.53	0.54	119.48	2.8
1630	69.01	142.54	176.6	159.81	2.63	1147.15	30.11	3.62	2.58	0.03	20.5	0.99	282.55	4.03
1630	164.59	10.19	37.97	174.98	14.04	79.88	2.98	0.2	1.59	0.05	15.14	3.22	222.01	3.58
1630	377.07	51.16	98.9	178.44	9.73	1256.7	13.51	1.83	3.25	0.02	6.26	1.7	82.13	0.96
1630	499.02	38.77	129.93	753.74	14.36	258.94	6.3	1.72	4.66	0.19	45.66	11.4	662.73	14.7
1630	9333.9	565.51	2668.57	898.08	143.62	3734.32	19.78	25.8	1.68	0.28	16.85		1162.72	12.84
1630	259.26	258.39	103.49	37.54	97.41	404.82	4.14	9.1	1.26	0.02	18.34	2.03	196.09	41.29
1630	828.4	107.24	58.4	20.74	83.03	105.85	6.67	10.05	0.86	0.05	12.78	1.55	123.7	38.53
1630	566.55	2332.64	1152.69	1005.38	63.23	1744.52	11.94	44.97	16.46	0.75	249.02	21.19	2277.83	539.82
1630	730.21	159.69	358.14	249.21	293.99	346.88	7.84	13.5	3.77	0.59	18.07	19.45	163.16	20.06
1630		166.93	139.5	694.97	552.84	246.59	6.09	2.86	1.26	1.36	16.4	3.27	1015.84	11.27
1630		213.67	143.92	825.09	1168.7	288.68	7.25	5.6	0.99	2.04	20.14	3.67	1266.93	15.22
1630		166.07	174.07	311.64	1375.65	261.68	6.63	4.33	1.59	2.84	20.92	4	659.86	13.66
1630	47.85	38.04	56.51	54.46	27.07	640.35	25.79	5.31	0.2	0.12	18.15	8.57	204.1	1.16
1630	180.53	50.35	60.12	111.16	65.56	471.13	14.77	22.46	0.31	0.035	13.16	19.1	205.39	2.02
1630	85.88	53.66	73.47	97.07	72.94	663.27	19.13	19.93	0.29	0.06	12.87	23.31	164.66	2.05
1630	157.71	41.46	61.19	90.04	46.01	823.38	27.34	21.6	0.38	0.12	17.61	15.44	302.9	1.72
1630	412.46	67.87	45.84	67.46	23.42	473.06	20.27	12.13	0.18	0.09	13.84	12.59	318.61	1.85
1630	93.39	23.53	19.24	42.28	25.59	224.04	15.81	6	0.11	0.031	7.63	9.99	147.33	0.73
1630	102.48	31.07	45.72	43.03	18.62	419.78	27.49	6.52	0.17	0.036	13.52	6.69	231.66	0.9
1640	12.74	7.66	60.96	24.3		376.74	22.501	0.586	0.208	0.03	2.042	0.317	58.44	0.575
1640	82.81	48.49	96.11	130.19	1.68	669.96	15.349	26.755	0.539	0.075	16.148	2.066	383.08	2.628
1640	41.75	16.79	48.91	30.24	1.62	274.73	10.369	2.001	0.118		4.759	0.604	127.69	0.414
1640	546.93	16.45	42.18	61.51	3.61	275.19	6.556	9.129	0.42		8.13	1.166	203.14	1.09
1640	162.31	28.88	121.55	134.79	2.52	640.02	22.128	15.687	0.792	0.223	14.989	2.074	369.41	2.849
1640	0.8	30.12	89.06	156.46	1.53	392.33	14.46	16.075	0.808	0.202	16.104	1.939	412.78	2.642
1640	10.5	62.82	165.24	313.24	3.74	729.13	19.351	44.543	1.892	0.251	30.946	4.257	728.04	6.172
1640	525.35	80.72	148.15	161.92	3.7	929.58	13.148	46.11	0.715	0.292	17.296	2.284	395.5	2.741
1640	43.46	11.56	54.43	61.01	0.09	514.39	15.053	2.105	0.172	0.075	5.161	0.357	116.93	0.876
1640	1326.24	62.16	114.13	117.59	5.99	593.14	11.349	33.665	0.772		15.476	1.981	362.31	2.556
1640	49.89	8.42	19.47	36.53	8.97	195.36	4.01	2.703	0.563	0.05	8.868	1.793	201.75	0.332
1640	193.28	14.29	35.96	33.4	2.79	141.83	6.373	4.177	0.165		5.847	0.838	138.19	0.583
1640	19.5	12.23	31.38	47.64	1.05	385.54	12.954	6.412	0.229	0.07	4.839	0.516	126.69	0.62
1640	129.66	7.84	59.49	70.31	2.45	300	19.847	1.226	0.513	0.05	4.939	0.231	109.46	0.662
1640	527.01	31.22	57.12	52.45	15.55	293.21	9.003	19.436	0.407	0.093	8.658	4.078	223.22	2.176
1640	435.91	32.27	115.38	63.4	9.29	402.56	13.045	6.617	0.347	0.027	8.06	3.012	205.02	1.113
1640	1885.482342	82.34	190.4	83.80263588	40.7912068	352.6299635	10.19619973	488.8578856	1.598042213	0.0195	20.16991775	9.553577241	555.1074416	18.54062079
1640	1836.585946	78.65	202.6	70.17183361	48.3096063	230.9190843	5.50893032	495.4198504	1.556406958	0.021	17.33843471	8.776148554	532.5618427	16.55611962
1640	517.9350068	110.19	246.66	101.7940611	108.7939661	275.5873845	5.28278294	266.0249973	1.194639233	0.123183354	21.26259553	23.67985804	475.4450185	8.407757031
1640	250.337951	172.98	520.74	156.7979638	103.0292537	841.6677554	9.337377251	281.0092718	2.249116931	0.369493967	30.68517202	22.60957766	640.2061326	7.281627161
1640	549.7153554	143.55	349.12	116.9172122	81.67843299	440.1625269	3.01369059	247.3758138	1.704715904		24.2907045	22.21014413	552.499477	7.883857448
1640	573.7515094	117.61	299.79	176.5902568	91.06985241	471.4590961	6.134350953	273.5360166	1.601187647	0.084153253	26.97752221	26.08803784	537.0926827	8.781458004
1640	739.9288603	145.92	392.82	754.8027316	15.55429403	5069.450397	21.71294444	119.2317344	2.177798966	0.548876226	133.9239769	13.13145723	1256.471022	5.788166884
1640	319.0686937	111.6	251.36	101.3855325	86.99909313	388.5592763	5.08450063	216.9618017	1.112124958	0.101428902	19.73349919	20.1174725	448.7035853	6.607825577
1640	555.8298026	133.23	342.52	106.7029247	100.2518645	483.2919535	7.721892474	218.8820619	1.239808718	0.188378412	23.21104606	22.23023657	467.4535843	7.063965269
1640	616.9670344	104.11	235.59	96.63238172	94.70982575	363.1409564	4.206877998	161.1996461	0.967580286	0.044460396	18.22351116	18.98798068	397.2732553	5.648660708
1640	532.2007982	164.89	420.13	125.745399	135.2665813	406.9593999	8.394469053	261.9290769	1.677631833	0.132276509	23.42540007	6.478573222	390.5469357	7.26149886
1640	236.4167568	123.49	304.1	98.45928054	105.9652028	263.2030985	6.5977829	286.7142842	1.677332926	0.07879179	20.87037744	5.796442752	359.5550603	7.313606995
1640	149.777155	160.7	388.25	109.8763815	87.58546914	382.6257895	5.256196158	244.5304739	1.715857909	0.244602517	22.95195966	6.920553024	373.8152523	6.34913501
1640	435.5672655	163.39	423.63	110.6842939	113.9979741	432.3299905	7.990116349	303.274564	1.847199839	0.117080742	27.23764353	6.508255344	401.4780685	7.485494737
1640	192.618668	129.7	276.09	98.55164102	75.79953379	264.912028	5.087343849	162.4225026	1.218731192	0.081989865	19.65373672	6.579201914	309.727271	5.390571174
1640	528.8572749	158.05	413.09	153.979835	70.16032771	867.6197019	11.66455431	229.7099956	1.850058339	0.1378627	47.5294326	5.910574505	485.3901687	7.613786587
1640	185.783068	110.04	243.97	100.3370497	65.45865845	249.7722146	4.941500647	162.3676443	1.36019134	0.087811374	18.70231265	6.010726782	281.9331121	7.381010646
1640	208.8035154	113.15	249.3	107.0459224	79.28735768	235.9903646	9.772285004	180.3365762	1.4711502	0.064923604	18.8790232	5.602178144	289.2669108	7.045539618
1640	532.4129193	180.1	452.28	85.03319547	68.52507135	456.7317428	5.767878614	246.5122106	2.114675159	0.145760078	26.33341246	10.51648293	381.3281714	6.589045107
1640	125.0187515	165.88	423.91	96.31703671	60.37627804	536.9780893	5.206872965	223.8885891	1.536355249	0.194081146	24.5395042	8.446822105	387.6349449	5.56216633
1640	212.3976609	182.47	378.05	110.326114	83.0203688	304.9725459	16.23118823	218.1192724	1.399273416	0.11973916	23.55242694	7.841324124	345.2820779	6.30514979
1640	195.0098574	179.95	395.11	103.3394843	70.61227781	290.9318365	5.352227068	174.2182511	1.687054581	0.07346754	21.53712243	6.9445642	497.0234465	6.226834618
1640	546.9810875	183.83	397.12	111.3939542	77.82154541	345.762137	5.367909684	221.0799233	1.5943052	0.084784941	23.25689535	7.05567341	390.171913	7.142454464
1640	51.91868824	75.78	195.27	133.6281742	34.24331066	517.0233422	4.7705149	185.3644215	1.579609221	0.069610652	22.43676582	9.403790786	683.5807907	6.123109544
1640	74.25092174	73.87	209.45	93.85220771	30.67682571	487.8827105	4.117995558	189.718268	1.526666173	0.048453306	20.17785068	9.26788801	564.9186272	6.545882234
1640	14.80639289	100.88	239.52	97.57602271	54.40324165	526.5569608	4.312967166	232.8009198	1.782472629	0.092182614	24.12793673	8.607355152	390.5731779	6.856451363
1640		158.23	338.82	88.64510079	1.617766738	1232.744634	7.975102686	124.5018637	0.805596995	0.239973621	40.92556941	16.78318282	407.6600822	6.400025131
1640	235.4200632	150.18	329.41	82.92383478	39.9399905	662.9329292	7.467549904	376.9245168	1.498627842	0.075120319	45.63138177	12.4966417	558.8404552	18.60524959
1640	6.059386467	167.23	334.38	85.89544291	14.37859324	1267.98425	8.626714356	151.4768503	1.021009704	0.0175	40.104113	15.10614521	455.0186521	9.684722118
1640	163.9400675	159.74	340.08	178.1344216	31.08847998	718.3366734	6.052091995	304.1014707	1.62179636	0.022	41.28182688	8.85706732	531.0923098	15.94537557
1640	242.5592822	189.97	401.12	115.4779531	23.22403932	1148.059343	9.474756811	261.052014	1.85649454	0.043350243	49.63713024	11.39107634	600.795284	11.26587272
1640	26.53105105	179.17	365.78	110.1359149	27.23505818	1414.885022	10.0585401	181.4749195	1.294648046	0.107754955	45.81031201	19.4018925	497.5619213	8.273232078
1640	139.3645923	166.82	351.47	101.8321464	36.44463031	903.0276459	9.571559937	264.8206145	1.974907192	0.02	47.24175964	15.93683816	539.4810669	12.76072842
1640	228.0055588	77.18	180.94	103.0555982	81.32378632	431.1540678	5.367549812	469.0789797	1.501775165	0.159755083	18.80540835	7.001529545	520.2225057	11.16758525
1640	177.0821801	266.43	1092.45	456.4909775	47.43136396	4615.265354	16.86179301	480.8525302	3.468001726	0.407079666	99.9501738	11.68146373	1255.563184	12.62200599
1640	426.0305568	104.74	311.36	186.1332791	41.0229088	1604.556842	50.57450498	716.2544303	2.20785306	0.285481192	40.82114004	14.56716093	674.1713311	8.978270816
1640	164.3069863	219.99	702.74	1652.226324	16.29275744	9748.267484	23.16132904	191.9517555	3.575972009	0.417014628	180.9771767	6.363439552	1665.260876	12.5814991
1640	166.9054264	135.71	460.1	161.5870644	33.14130952	1609.065747	5.368666537	501.6236515	1.973334514	0.180788115	35.63015538	7.245559079	693.0029141	12.04677638
1640		218.62	728.94	205.9465501	39.58058263	1862.916017	13.72099838	523.0611087	2.859246473	0.228627127	43.70197493	9.798508168	829.4697558	10.86954775
1640	829.8818382	161.86	552.5	148.7455124	93.87906433	1877.756367	10.33617105	455.2244664	2.439487931	0.332724123	39.57678219	11.38222255	749.6745361	16.94837278
1640	140.21858	122.32	193.6	110.3611428	20.75037839	925.1647247	4.183751761	173.033993	1.120480933	0.074324049	20.81041061	16.82260969	371.6115254	4.16243846
1640	38.46904249	121.74	201.66	95.25978252	24.72159642	1071.175493	5.572346477	165.040511	1.213586654	0.060498264	21.51784604	17.15679958	388.9211272	4.464727791
1640		117.24	204.98	99.71470284	28.23641731	839.0882884	7.322748351	167.8343599	1.385164424	0.201180649	20.81810364	14.77936372	408.8992471	4.3274685
1640	24.44668235	119.7	198.01	110.7498828	32.90633001	1232.988258	6.703102407	172.8409977	1.388023555	0.481996477	25.29590917	18.58524394	473.0929844	3.949780296
1640	119.274109	116.77	209.45	108.947003	40.10648814	1029.178446	6.894374346	211.9124958	1.172583796	0.0195	26.54903916	14.76046363	466.7287522	6.073449104
1640	137.0118476	143.2	285.79	98.82607031	23.83883782	1343.880887	6.682689192	251.4323828	1.275676377	0.065441206	27.51052382	17.34697476	497.7898392	5.858071568
1640	468.3181053	118.28	210.09	107.7919836	18.04093008	1034.944239	5.26663368	240.9441104	1.451594159	0.311115815	24.68979343	16.69350762	493.1752135	5.769025711
1640	67.92135509	122.17	295.33	94.12398472	77.00151741	237.1426775	4.366151493	177.3501942	1.610357794	0.383843183	19.80791943	6.047771604	318.0795237	6.230256002
1640	465.6501861	84.75	247.42	335.453947	86.14804387	1187.572214	24.06398043	153.3404492	1.968632425	0.312600985	85.37134305	20.30822377	860.8189561	4.016831758
1640	922.5617496	59.6	146.53	117.1310867	67.16192069	292.986888	9.942372114	73.48026327	1.2520304	0.0325	26.27719211	18.06232511	551.5362906	4.868188746
1640	1503.451677	92.13	225.61	173.8018834	15.85871985	1369.93911	18.61300756	27.57864782	1.551159446	0.0285	54.55394162	10.65941237	648.510994	4.388902099
1640	250.9381501	155.4	400.47	95.56080341	71.08971984	285.8538787	6.97346443	210.5955401	1.573030104	0.018	20.2129063	6.360589864	348.5260489	5.925772358
1640	289.5928133	156.63	422.98	101.1611286	44.9335509	513.7165216	9.435286402	302.0004571	1.932786015	0.031	23.17402893	10.34240242	382.7210826	5.798242734
1640	766.0972295	36.1	103.11	166.8812922	22.0461434	246.3602654	12.17117371	1.625095608	0.852617789	0.0175	15.23375673	34.1611514	552.6387976	0.852668822
1640	20.56518337	146.25	392.62	137.8362849	1734.295632	536.9701031	9.29695189	233.4727082	1.930438079	2.927661755	23.76289319	12.76517162	371.6884227	7.811445185
1700	21.68455798	5.9	30.33	13.54577335	31.1677647	1217.475437	5.429453815	4.479899344	1.167818458	0.2255	11.28656308	232.9224612	205.5085031	0.605830245
1700	67.29780508	6.51	31.01	15.28166474	38.7883293	979.294822	2.4605	2.054105099	1.142737478	0.2475	20.09959831	34.81294412	471.535854	0.731654049
1700	823.3485174	4.26	26.55	10.51534067	15.97940924	1007.508461	2.1515	5.83378651	0.948818052	0.224	10.33096251	15.77905455	181.9022528	0.538411152
1700	17.1909061	3.45	31.03	12.40293703	15.45052968	1303.060805	4.981459057	5.215257877	1.349231696	0.222	9.842105708	51.10502417	217.2090385	0.525896828
1700	23.39494278	3.38	22	10.9532812	30.87924752	974.2520669	8.676318862	2.870658921	1.604612028	0.2335	8.172161907	201.7895064	160.3363026	0.488505255
1700	13.22693353	5.64	31.91	11.34413656	18.21895274	1419.72515	1.9315	5.65042009	0.874443261	0.212	9.326401079	42.84400392	189.2774293	0.525321053
1700	16.39846533	5.07	20.36	10.59915813	24.0259175	947.2441688	1.9605	2.115653178	1.337840477	0.2185	7.785758087	127.3351489	155.1742585	0.470924752
1700	6.57065416	4.94	37.81	13.85382688	9.848594384	870.5293659	1.9525	3.705176439	1.203933987	0.221	10.89910453	11.45853509	232.5072621	0.690314773
1700	7.138459353	2.52	30.17	12.53956451	12.86452036	973.9196714	1.928	3.702288455	0.858546659	0.222	11.33624426	14.86900471	266.6840527	0.668023564
1700	30.13354012	4.31	32.26	19.54114831	28.97230138	1427.273291	4.544214471	5.693859523	1.032896699	0.2445	12.14716685	82.63803391	642.3181354	0.472390162
1700	8.150699918	6.75	32.71	13.53002737	10.66087799	1173.815707	1.8585	5.825511911	1.334706933	0.2235	10.27885352	16.42210678	185.4757352	0.598556469
1700	21.15333252	5.47	21.86	13.54718007	39.8227339	962.9766805	5.860153643	2.917616543	1.53445417	0.2285	9.521640216	165.9383202	176.7842133	0.599489446
1700	17.03526565	6.52	23.86	13.36432178	29.55061358	1363.357528	4.101933228	4.066513223	1.466916794	0.231	9.920237498	154.0661236	270.8615456	0.524582047
1700	27.19595851	6.4	30.98	25.60906478	27.81180826	1323.37306	4.135022049	4.185201032	1.420798208	0.2435	10.92363544	58.82606179	362.9497867	0.659209956
1700	17.57406919	6.76	35.2	10.51930143	10.78326895	998.9020572	1.617	4.813847942	0.872389327	0.2065	9.328289726	11.19412744	194.1036	0.488075178
1700	17.56496785	6.8	33.88	18.5982793	39.78477362	906.937565	5.19534675	3.888661401	2.108646749	0.224	11.60145933	170.1346007	521.7469027	0.716520372
1700	13.01069798	6.84	31.46	12.64365714	17.47623445	1186.555417	3.5880304	3.024033724	1.320282549	0.2135	9.902363771	38.36442827	201.6252022	0.608179152
1700	5.775555885	10.76	45.65	13.92367108	9.719986503	1288.516788	1.6045	3.193739975	1.222998698	0.2135	12.67796285	21.79618502	280.2283413	0.659991181
1700	16.03779654	9.07	33.05	27.51861673	25.27488894	1009.15843	1.742	2.425585643	1.404398423	0.235	15.34357878	146.928356	850.9439541	0.780668494
1700	45.97863714	7.32	33.53	18.77704266	144.6071633	1322.311056	4.053979764	4.521813608	0.967624546	0.253	12.65680584	118.6626538	602.053431	0.569051821
1700	7.514906973	52.39	137.8	41.28252123	30.12769942	1783.081971	1.923	2.102863996	1.303454506	0.273	11.24799554	165.7014902	704.5620581	0.624827778
1700	10.05033566	6.85	42.86	20.1666011	14.19779075	1101.382668	1.623	3.17438642	1.064464332	0.233	11.98894163	26.69998641	324.7455423	0.695365978
1700	12.0552695	4.28	29.01	19.63023555	17.94804592	1608.520664	1.457	6.131150718	1.525715862	0.212	13.84252337	47.27085748	424.7692334	0.615674764
1700	28.2612756	8.75	31.75	23.04365793	39.16654711	1091.025903	1.669	3.533007067	1.587687424	0.2455	12.70387814	155.1813197	811.9791963	0.54312095
1700	23.2305355	5.05	33.64	24.1543454	58.69840431	1242.25775	4.074958507	4.141482872	1.546266013	0.2415	13.2240606	128.7786223	624.7935842	0.63132966
1700	22.67831654	88.41	224.02	50.00886074	38.32129183	2153.480949	3.421929689	2.900107681	1.291696309	0.2835	12.42837936	153.7260292	1291.226146	0.559560833
1730	87.62250814	281.6436418	284.6171639	52.19607195	263.1570551	874.70759	2.9735	208.7117432	13.68714484	0.765	46.07240555	90.74596391	153.8944573	9.492333625
1730	96.92512407	356.6612426	297.2381907	52.15306698	472.3352027	892.202258	2.402	204.5528569	12.36089881	0.618	41.47045161	110.311344	179.3626923	12.12852523
1730	37.666301	271.3380778	253.6361864	58.34346087	297.1725476	766.6530524	2.197	194.8111569	13.32477472	0.565	17.81246389	95.13299465	153.231597	10.63526119
1730	33.32778978	296.6856399	293.7785795	59.7111699	353.7110589	887.9153398	2.23	241.5084998	13.55129701	0.574	41.61719641	103.4187068	169.4352915	11.59159238
1730	7.454868471	92.9645766	401.3885191	82.32443697	20.6158034	1093.271397	2.155	234.6190234	17.0379564	0.554	17.11749015	40.73053397	48.76117868	9.680272431
1730	15.93124606	542.3320027	399.2334665	1068.397979	315.1958771	2370.214884	13.79050869	148.450216	16.34865665	0.505764044	94.62336159	62.99598447	947.3688207	13.72269971
1730	21.08446886	496.2029359	347.9183058	883.1752334	436.755303	2363.148112	9.65624108	169.5346195	19.61402388	0.937042682	95.67176097	82.54471484	981.1920781	16.40633724
1730	6.482047493	424.8036135	531.8623382	1457.621695	111.8393416	3540.231289	12.77602891	97.50000232	11.91629214	1.109734827	88.490229	104.4901855	672.2711228	6.898648815
1730	8.314592405	517.1780353	398.8277245	1103.611196	37.00437917	2749.015224	12.20944291	138.2102268	20.95796005	0.304209302	103.3332873	27.63007275	823.031993	12.34647846
1730	17.37898995	452.6678448	364.6805821	214.7033153	67.1535836	2907.729127	7.572258547	255.4609058	17.96638761	0.43314046	118.6083608	13.58484404	559.4737617	13.51101894
1730	12.51644248	474.8622432	401.0775209	347.8694955	67.91700761	3511.897806	11.94681686	232.031639	17.56319287	-0.011933669	122.6332363	16.26171951	632.2816264	14.08580267
1730	9.96769886	711.5365474	711.6046614	274.969502	96.88350922	2661.538518	14.75694837	215.1481237	13.31463056	0.501481226	107.9090271	28.02357518	546.2453571	11.51122783
1730	17.64229318	705.7622958	694.9092534	267.8329937	98.34320352	2870.699426	22.55320799	320.4934099	19.26497049	0.670918721	124.6510245	21.6996787	652.8562924	13.43696828
1730	12.44270146	697.7985764	721.7521917	343.2975258	99.13909408	2862.989734	14.22004415	259.302862	17.38483795	0.422402601	137.720882	29.71067706	694.2453102	11.70858801
1730	20.2639498	649.555309	684.3043262	330.2660358	105.8142711	2652.924129	14.8749534	276.1021848	15.96977568	1.23030372	122.5217081	37.78459193	486.1933968	14.35814852
1730	13.18140552	668.712973	707.9636962	391.2892077	68.92995452	3218.354809	17.76372061	273.5263429	20.52395884	0.196998418	161.8767266	23.93434914	815.8514635	14.84895664
1730	10.08648688	797.544187	584.747679	261.2500349	95.33466153	3023.618938	15.62375119	176.1908528	16.94677154	0.500426066	98.90743073	50.57907265	544.7042979	12.02963908
1730	13.09205329	783.3308041	579.7986193	238.7647798	175.2337006	2732.463056	14.77176865	203.3382558	15.65927903	0.247747182	101.5643691	52.49290349	536.5729256	12.1468291
1730	17.70115001	519.3885361	397.6305245	235.4464593	43.3543126	3427.183002	16.42272178	174.7817773	11.54632552	1.134321661	98.97371482	70.66173963	483.0771761	12.5036161
1730	10.48487596	544.6109203	488.4824196	716.6277351	47.04943201	3179.17883	13.18746965	219.4202469	14.91778724	0.378623871	137.1709598	25.35659105	743.4089297	14.22311923
1730	13.2635928	529.4715522	452.7377656	402.6826167	90.38561771	2857.2337	16.08354994	235.3092985	15.22241332	0.37499178	118.9187779	23.39385307	608.7877443	13.33008988
1730	303.9629939	753.1954433	570.1708542	995.418342	135.5468183	3663.062484	19.0477664	231.3163717	16.25390303	0.112021848	134.7609379	15.09902359	803.1869305	11.67628056
1730	6.636822398	556.1402201	442.6477196	740.2860144	211.1729223	3069.451821	13.62462185	141.3592029	15.10340263	0.150468669	85.07280377	14.19684697	715.8973997	10.9091917
1730	26.26602029	184.3152358	390.7110155	162.7919959	74.26793567	3768.673433	16.82437345	1474.320267	34.11284345	4.383	143.798005	87.51386146	846.6516523	22.16656163
1730	26.28634406	141.5953112	323.5322718	101.6827721	75.82380327	1865.82313	11.40540602	742.876371	21.7110758	4.365	75.41361168	100.1221894	457.9637933	15.43138819
1730	27.03335976	128.4958099	258.6635052	65.09098669	66.56975686	1147.489202	7.494472889	545.6506458	15.32987684	4.144	46.09528975	97.21356744	284.6248164	11.9798342
1730	31.6080884	127.5894452	260.1294694	78.17977714	72.48022458	1133.437861	8.746114391	540.5350186	16.25702996	4.364	50.69911974	91.90796288	279.1426223	12.31945546
1730	26.68984995	163.3650451	356.8898441	186.9290927	86.81183886	3743.816302	19.4664738	1551.167915	33.0364954	4.176	165.3018769	95.37070867	999.0945296	24.05314669
1730	750.4066477	879.4829623	556.8472049	1111.222658	200.6790424	4090.848059	12.22735253	365.7543796	19.47786423	0.525	141.1463723	63.85683264	550.9105861	7.094474675
1730	1238.119684	1250.163632	545.7281392	2545.009968	162.0536853	5402.568322	19.31563477	239.4690254	22.35961644	0.533	176.9330928	53.93589991	578.7550619	7.94027347
1730	2295.240498	477.9641707	272.4692093	1697.011932	4.897281379	6231.421658	1.8425	2.968065864	4.97986286	0.641	164.3649072	66.1244792	148.3731055	1.14083354
1730	1102.503798	436.5542029	199.6438799	963.0319387	14.67315031	5076.34679	3.31776247	6.602698477	5.723450705	0.54	113.9592242	48.39170167	186.1664591	1.166166209
1730	14.51897111	130.8630463	83.8603085	268.2203602	0.324010936	11363.48915	4.620059014	2.060658735	1.721904359	0.558	161.7845167	50.07977255	62.8737119	0.376287866
1730	104.2726896	297.2703616	137.351985	222.0332588	0.714465762	5220.114196	3.653004537	1.524644659	3.503326355	0.533	115.1566472	46.37473599	119.579329	0.974026331
1730	21.1535709	106.6380671	63.8216703	159.8694663	1.117039899	19299.35518	5.047812545	7.855774012	2.227527027	0.614	189.8075219	64.41149274	72.4502159	0.534399679
1730	351.1306979	261.8825975	130.1874745	603.4052567	0.542934796	23338.16916	4.086132754	7.563924591	4.448137369	0.625	167.6690062	85.62543307	151.4273051	0.963689523
1730	166.8409627	462.5650466	261.5478559	1743.437709	1.809028727	28731.39598	6.70625062	6.34343947	7.048206605	0.576	180.4806413	127.6026208	228.1977386	0.9494857
1730	4024.113462	331.1321162	143.3605021	343.3497913	9.024554431	12514.96167	1.86	5.403681521	5.117147903	0.647	113.3206939	45.11139761	176.2308563	1.563117403
1730	149.2907203	164.2770617	103.9758915	669.2934577	1.882381857	22733.38405	1.471	4.222155786	1.985855223	0.512	146.7986888	144.0614311	64.54128287	0.43397931
1730	169.2263907	383.2944516	143.1758232	1105.141907	2.436627197	3231.936246	3.324096217	6.360775117	6.087839876	0.522	127.7743955	46.8257334	217.8272235	1.558555407
1730	432.9157962	2298.667876	574.0279068	779.2604679	0.026154922	4720.911733	24.74517915	12.12072793	5.336048304	0.060625861	7.396867667	0.214484012	75.31431464	90.12520995
1730	349.539824	2840.388346	1201.883653	669.9003755	1.624811103	6946.926317	27.19569084	15.30467173	8.80316934	0.356301176	55.15092477	2.693469399	206.0874583	87.69600892
1730	1680.13694	2248.866785	665.1149898	566.5766397	2.996167036	4661.818078	28.80073589	15.22150289	9.28350544	0.665401588	80.56208034	8.010374508	170.063423	81.2957772
1730	45.15638662	2257.305992	1734.947369	1077.979032	1.557113611	9334.158464	39.2448232	9.686066153	12.38634514	0.61365262	35.90807992	1.988387915	149.9072853	134.330699
1730	32.8201022	3555.625274	2045.804078	2609.769007	34.95935411	11265.92052	46.99302017	7.932953386	20.56416077	0.130870821	27.60789437	0.450330103	177.9922602	217.230329
1840	23.09	23.04	1308.18	591.4	117.22	68.18	32.455	24.156	17.816		42.289	1.957	476.32	64.034
1840	72.02	25.89	1204.37	567.07	210.78	149.74	39.34	31.51	16.653		52.991	3.235	670.43	81.561
1840	8.45	13.8	714.56	262	73.27	99.99	43.392	16.773	13.212	0.244	18.999	1.226	266.58	48.633
1840	49.22	23.89	1103.35	462.49	163.03	112.15	59.223	74.995	14.654		47.084	2.978	344.04	57.868
1840	0.32	11.16	775.52	309	52.53	26.98	45.779	66.005	14.916		15.286	1.05	290.09	57.049
1840	34.76	22.71	945.75	695.78	87.18	51.96	48.389	42.167	22.082		36.75	2.186	492.89	53.799
1840	11.8	19.05	932.93	390.76	104.72	25.76	67.895	90.303	18.831		21.3	2.12	339.57	69.923
1840	2.33	13.8	696.74	279.42	55.15	30.19	59.855	24.584	16.28		20.291	1.003	298.9	50.76
1840	84.52	10.15	654.78	159.99	44.01	10.52	30.929	2.627	24.347	0.272	17.603	2.285	183.1	14.691
1840	271.33	9.71	623.5	149.15	48.22	17.69	61.978	2.87	24.678	0.184	18.295	1.61	290.6	15.756
1840	86.29	11.03	692.83	146.38	48.91	13.1	42.131	2.728	23.082	0.188	18.731	2.171	219.25	14.004
1840	59.88	12.19	711.74	182.18	21.66	16.83	59.839	4.341	31.813	0.157	15.551	1.28	325.81	16.22
1840	53.13	10.48	664.32	255.64	47.61	17.56	45.884	2.987	34.849	0.243	23.392	1.705	251.94	15.389
1840	12	10.08	663.71	255.65	37.08	16.52	59.365	4.151	35.392	0.153	26.245	1.648	317.87	13.679
1840	88.6	12.23	598.54	292.42	134.78	15.86	58.852	4.218	30.065	0.15	22.926	1.183	384.39	27.094
1840	134.06	13.25	640.94	216.49	91.2	13.97	26.19	256.717	23.09	0.213	30.33	2.3	171.4	19.672
1840	199.1	13.08	721.59	197.66	61.36	16.98	44.282	2.271	28.711	0.395	19.419	1.506	270.85	20.999
1840	1.59	12.57	576.84	180.57	73.36	27.15	41.11	18.159	18.852	0.205	28.804	1.639	191.64	19.767
1840	172.1	15.6	777.19	239.62	82.65	22.85	33.176	20.278	33.003	0.538	63.726	3.369	316.4	26.132
1840	9.03	11.83	651.78	368.61	41.79	17.02	46.361	25.221	38.212	0.214	30.138	3.004	253.17	19.812
1840	1.15	11.92	712.28	227.64	51.86	13.96	48.48	7.114	25.684	0.081	32.435	1.582	242.46	19.412
1840	101.71	0.32	1429.59	1789.2	78.08	69.69	65.981	5.603	17.678	0.197	36.255	3.199	1226.22	0.781
1840	55.77	0.25	1491.2	1302.85	26.41	32.12	40.366	6.005	13.328	0.12	25.438	2.298	654.18	0.807
1840	183.77	0.42	1465.57	1804.82	80.34	65.15	64.708	5.556	17.282		53.138	3.521	1051.35	1.921
1840	92.68	0.1	2277.08	564.97	70.22	44.29	49.925	15.329	8.867		93.069	4.753	378.35	2.352
1840	110.73	0.22	1578.1	424.1	56.36	31.69	40.525	28.338	5.13	0.146	44.206	0.918	236.6	1.652
1850	5.55	5.76	73.82	53.29	2.83	627.33	10.284	1.081	1.627	0.044	133.203	0.326	728.03	0.06
1850	5.96	213.16	167.16	60.26	2.35	1392.06	14.639	2.524	1.182	0.042	175.647	0.453	1106.27	0.594
1850	16.3	2.86	34.81	53.2	3.51	773.58	12.17	0.242	1.213	0.044	151.389	0.535	891.84	0.014
1850	2.98	2.4	17.54	67.38	0.13	703.85	11.753	0.459	1.553	0.043	180.327	0.285	1067.88	0.014
1850	18.25	3	25.91	41.98	6.36	526.61	8.253	0.408	0.969	0.043	116.802	0.368	673.73	0.014
1850	13.31	4.3	27.5	59.31	2.51	1199.99	13.72	0.206	0.888	0.043	162.507	0.599	937.9	0.132
1850	3.64	3.41	29.44	65.93	2.27	1426.57	15.219	1.124	1.105	0.043	183.45	0.388	1132.38	0.638
1850	14.75	9.34	34.43	44.27	6.34	830.03	10.625	0.818	0.897	0.043	124.879	0.472	736.69	0.064
1850	21.92	8.97	30.09	50.09	62.51	899.16	11.008	2.101	1.253	0.166	126.897	0.739	782.9	0.23
1850	24.95	6.93	39.22	55.63	12.61	1259.91	13.255	1.83	1.07	0.043	141.531	0.663	848.51	0.339
1850	15.48	21.35	692.68	53.2	11.6	336.93	10.047	7.669	1.234	0.073	133.654	1.029	802.7	7.093
1850	19.2	37.16	222.75	49.27	5.63	300.83	8.546	5.064	1.205	0.072	105.413	1.115	655.98	3.743
1850	17.42	12.76	82.38	52.19	4.89	316.71	9.557	8.354	1.276	0.071	129.148	1.216	779.43	5.207
1850	13.58	20.44	389.83	54.75	9.95	325.36	8.227	2.026	1.405	0.073	135.52	1.042	809.68	4.714
1850	22.23	14.88	542.08	49.78	7.24	341.6	9.593	1.725	1.42	0.073	136.5	1.184	827.97	5.462
1850	20.17	19.98	631.93	48.51	23.47	329.72	10.491	2.763	0.93	0.073	120.764	0.981	712	5.226
1850	57.87	21.28	759.48	54.74	191.89	289.36	9.235	4.848	1.193	0.093	98.914	1.424	547.91	3.471
1850	11.83	35.4	391.43	48.05	3.64	304.02	8.077	4.279	1.033	0.081	111.197	1.58	643.25	4.989
1850	21.13	23.32	407.91	54.96	15.69	327.3	9.12	3.688	1.491	0.073	123.895	1.143	763.02	5.242
1891	0.91	297.75	110.45	566.96	13.92	1933.82	195.907	2.169	31.481	0.081	28.514	0.375	89.19	36.008
1891		269.74	171.26	399.71	13.36	877.48	146.43	1.182	24.576	0.085	40.452	0.226	106.42	41.955
1891	0.3	279.76	548.89	3079.44	10.94	1812.98	85.391	0.847	19.915	0.078	51.523	0.17	112.74	44.196
2000		71.12	623.7	154.7	72.43	926.29	9.678	2.89	2.674	0.387	50.816	2.021	51.21	0.745
2000	8.61	35.89	1179.82	1111.97	71.59	603.85	43.196	13.723	4.53	0.399	32.976	3.688	46.9	0.395
2000	12.69	15.96	741.68	198.91	6.39	518.4	50.91	6.405	3.373	0.131	28.416	3.958	21.99	0.323
2000	4.11	15.45	365.33	238.65	12.28	262.42	43.254	5.202	2.691	0.169	25.89	3.1	23.87	0.31
2000	0.76	9.9	560.3	795.54	6.92	397.19	41.131	3.937	3.858	0.089	15.376	2.912	15.27	0.172
2000	4.56	29.9	1482.36	850.05	179.27	757.64	29.767	4.925	4.227	0.752	30.28	6.609	35.17	0.367
2000	3.9	27.38	1107.89	726.95	18.21	818.77	58.737	7.087	4.009	0.234	30.101	4.365	36.71	0.338
2000	13.36	11.62	324.49	877.95	12.67	286.37	37.388	4.878	4.285	0.175	28.831	4.334	22.65	0.336
2000	4.14	23.51	1043.44	689.98	28.24	567.56	26.329	6.351	4.307	0.165	29.33	3.563	35.85	0.381
2000		38.43	2161.35	499.59	29.97	1011.08	50.35	12.333	3.429	0.234	44.554	4.718	66.58	0.543
2000	20.12	22.24	1379.35	440.04	14.91	649.45	34.885	6.539	3.952	0.194	17.002	3.165	14.8	0.156
2000	1.07	2.77	89.76	30.45	130.25	11.75	29.451	2.69	0.456	0.608	0.505	1.254	1.13	0.007
2000		36.68	1033.86	656.98	423.77	785.5	37.54	4.35	4.405	1.677	34.747	5.098	41.08	0.378
2000		30.79	650.28	615.06	104.47	587.04	34.427	14.141	3.579	0.517	40.035	4.289	59.98	0.533
2000	9.27	19.56	1478.92	778.85	30.92	759.27	48.815	6.982	5.632	0.264	43.218	4.211	69.57	0.583
2000	8.92	26.61	1095.49	647.76	36.09	954.1	48.111	10.118	4.221	0.25	52.104	4.682	46.49	0.693
2000	5.21	20.88	1165.26	1320.66	36.41	548.41	29.137	4.544	6.027	0.21	19.876	8.667	20.32	0.199
2000	0.84	31.5	274.28	228.98	93.44	349.51	5.834	14.272	2.949	0.234	86.062	7.857	48.48	1.294
2000	30.12	34.02	296.77	199.87	395.45	391.49	20.234	11.367	2.373	1.695	68.392	6.044	41.98	1.045
2000	5.97	23.98	214.02	196.81	66.76	250.29	22.12	6.794	2.472	0.348	63.227	4.58	32.52	0.961
2000	27.93	40.52	271.67	217.89	177.74	335.93	35.489	6.579	2.274	1.48	63.284	4.731	38.28	0.911
2000	10.25	32.43	248.38	163	70.89	285.37	21.933	8.313	2.295	0.304	62.623	3.691	41.71	1.01
2000	43.7	41.2	289.54	271.18	81.21	366.94	21.551	8.231	2.345	0.578	76.891	5.506	46.06	0.846
2000	19.94	36.72	261.66	172.51	134.21	301.39	20.14	10.255	2.336	0.587	62.959	4.499	34.82	0.78
2000	18.43	37.85	270.67	208.14	88.72	314.97	22.021	14.199	2.218	0.406	67.313	3.88	39.57	0.895
2000	8.86	33.94	210.5	176.99	57.08	262.36	20.848	8.126	1.952	0.389	57.672	3.59	34.53	0.863
2000	0.67	15.39	105.38	78.4	31.52	131.14	17.366	1.784	1.438	0.349	33.446	1.249	19.13	0.511
2000	24.37	47.39	295.35	222.99	180.17	398.43	21.69	13.258	2.187	0.705	72.78	4.439	39.3	0.865
2170	679.49	376.55	1506.81	1041.69	7.63	159.87	37.049	1.888	0.943	0.168	27.753	1.371	486.33	1.553
2170	473.26	303.7	1017.3	1721.06	11	156.9	41.843	3.873	0.935	0.176	16.949	1.587	291.17	1.432
2170	472.63	480.42	1252.02	636.81	9.44	178.96	44.256	5.859	0.883	0.344	21.953	2.896	320.13	2.162
2170	1023.08	503.3	1484.11	4010.33	17.07	190.54	43.799	5.332	1.378	0.696	24.087	2.116	373.94	0.815
2170	6211.97	195.86	881.1	1687.28	19.54	271.2	35.893	4.365	2.189	0.293	46.424	2.051	592.48	3.997
2170	580.97	550.39	1511.82	566.85	1.91	178.77	45.749	7.646	0.9	0.134	25.792	2.257	390.72	1.612
2170	737.29	640.72	1612.96	827.18	7.11	167.7	44.737	10.786	1.024	0.276	28.704	3.479	429.88	1.197
2170	28.99	36.18	160.04	561.14	2.27	70.23	30.527	0.843	0.329		5.063	1.29	136	0.971
2170	322.75	392.64	1923.06	600.68	27.4	523.26	84.572	12.948	7.387	0.381	66.768	8.476	760.75	19.361
2170	312.4	489.68	1492.19	673.01	118.48	2547.54	64.402	34.486	4.988	0.894	61.752	20.518	503.81	14.696
2170	306.26	416.73	1544.55	572.11	116.78	997.19	52.348	29.994	5.885	0.575	72.752	18.269	606.14	16.037
2170	255.65	528.9	1844.73	669.58	31.3	2148.37	108.738	30.351	6.1	0.626	105.308	39.135	562.69	14.578
2170	377.85	326.52	1575.44	536.2	37.79	865.36	54.498	19.205	5.516	0.509	68.864	18.595	542.45	14.497
2170	310.45	399.44	1660.56	748.62	71.51	2059.5	69.452	34.069	6.001	0.421	77.202	23.678	543.14	15.943
2170	292.16	472.4	1537.94	708.62	35.11	1853.19	70.679	30.109	5.27	0.252	59.83	13.899	524.22	14.435
2170	2198.52	537.54	1053.96	1767.31	68.73	227.62	59.463	4.928	1.634	0.268	20.353	1.341	231.86	7.858
2170	11058.91	308.83	796.57	2181.55	52.78	365.35	52.527	5.91	1.905	0.632	34.591	1.538	338.67	6.654
2170	250.91	461.8	1961.69	709	31.1	1341.09	56.09	48.549	6.374	0.224	52.969	9.196	661.6	17.28
2170	1674.072585	500.03	946.36	825.1399852	41.38585065	161.9842653	46.3890016	24.97871094	5.022385258	0.0975	14.10759025	1.345821411	148.5696351	5.781842511
2170	10.78131141	181.88	858.75	350.4608757	247.6909245	336.5596531	32.8567538	4.659080297	1.612902796	1.372877418	18.50936758	1.041641668	241.3520748	5.612448449
2170		202.63	759.64	436.6075284	4.779006963	291.2059956	29.58732157	11.33948211	1.87167955	0.13719235	22.17888356	2.135716833	248.7468303	6.490334371
2170	47.0260075	195.31	483.09	397.3813065	3.150101179	190.2079319	26.47748877	3.945017503	1.304177243	0.066	15.31570584	0.699881105	196.0141534	4.450207939
2170	117.8470945	134.64	764.49	424.4462731	7.834759144	268.2650537	29.79218218	5.738277329	1.979255506	0.193982823	19.85116878	0.797448366	225.6574499	6.199646446
2170	98.79915912	166.4	1549.57	1857.325261	39.10190723	387.1986355	35.85800701	25.64459656	4.793136486	0.440088002	40.38082033	5.40352114	366.3318563	11.85070666
2170	106.1957595	128.67	1276.63	1045.862498	18.59495121	420.2333056	30.36200661	15.56286148	3.372783294	0.277618757	32.18552856	1.746752394	322.8616051	9.496579101
2170	172.7137617	147.46	941.48	810.4427356	15.07698766	276.0166763	22.6232907	17.74391505	2.915433733	0.276616472	25.09574936	1.248109207	238.5038046	7.251225569
2170	210.4480948	131.7	966.04	519.9409271	88.1504154	336.3130655	26.31505199	11.18643046	2.988485085	0.497067111	23.15773152	0.940775048	242.2325131	6.844038309
2170	36.28581337	267.61	498.78	322.2991187	99.21985482	230.8108166	72.81589088	3.590234493	1.331204927	0.436415605	9.149100164	0.361272004	107.8572287	2.387361133
2170	111.812102	367.65	1397.76	3127.576715	55.65400503	757.4557218	19.90170312	48.47387813	14.96479499	0.238133524	94.96312553	2.316244633	461.0498102	13.4777603
2170	47.2222449	330.44	1327.41	1770.054371	38.55223822	727.432998	19.69436335	37.58464761	11.92951118	0.174738535	100.8520592	2.898986526	479.9386364	13.83330538
2170	915.2128535	208.34	987.36	7801.067429	201.7396551	3429.730275	26.3967992	415.1913202	10.0164592	0.569487629	47.49644295	2.404145977	237.8695028	6.079163551
2170	274.4023686	259.78	1644.98	393.8080327	31.53687357	1279.098318	20.93302956	128.6886691	13.19304575	0.0605	93.24447404	12.68071538	370.1467878	11.74603513
2170	106.0494682	183.38	1072.41	523.9703913	53.37426518	1290.311469	14.34349058	62.97439639	10.74123387	0.245929072	84.70778096	2.226131499	397.6594285	10.57510136
2170	490.3813609	225.53	1154.99	709.6328832	51.51084596	1615.237412	21.06914687	239.2483016	10.44507489	0.0635	67.25389572	2.983547553	308.3435843	9.147769541
2170	572.9320219	168.52	1069.77	1795.309639	79.38973351	3214.481712	23.15093278	263.9019404	10.45759162	0.275861773	92.55818948	7.429476118	445.9903787	10.77298319
2170	851.9793466	255.66	1056.68	2277.345099	84.64800491	6703.855183	28.96709701	609.6909751	8.585432983	0.167139709	47.69715562	15.76600955	224.3207225	5.745770804
2170	258.5971253	275.63	1182.53	731.5499157	104.8456699	1049.262992	20.47753299	115.5595013	10.95606869	0.20464664	75.09954023	3.678252442	352.4080644	10.3156571
2170	78.05976077	3068.29	1560.93	2947.347813	296.4271808	3678.385643	37.52742059	29.86343559	12.00705768	1.117017752	89.08794836	2.004895053	964.9426062	94.93980521
2170	125.957891	5699.77	1996.26	5916.574712	54.59393641	7979.934693	48.30870337	112.9298511	20.70151268	0.725143703	178.4788857	8.200576487	974.6680617	155.5662976
2170	13.99035351	337.52	1269.92	129.6350536	7986.653844	1102.013069	40.53793001	5.436263508	5.858035925	28.89448268	44.70171078	0.410077501	424.5511707	43.56599936
2170	35.41878051	3217.81	1456.28	4789.277393	83.18833029	3392.882783	44.47443695	30.20885074	12.23374807	0.563995962	83.07622548	1.385755638	1365.246181	104.9842539
2170	0.411017558	1408.1	1186.66	1692.01713	1212.055445	1546.900931	62.11534754	4.425745273	8.005715612	6.629377587	32.74006724	0.345514761	3166.392435	44.20299135
2170	4.737462351	307.58	1904.65	1094.306432	3895.775753	1473.368228	33.77449992	40.31848677	8.545952537	15.14104516	58.93110073	0.167616142	497.2233373	51.16514134
2170	0.452272436	162.23	1189.06	14.11999638	0.636392571	252.3724863	64.78413456	0.084867326	0.801802718	0.06	10.30091973	0.22479205	58.39459697	17.98550253
2170	3.254132283	2913.31	1232.01	1173.628434	28.91839963	2527.182351	43.43913476	59.2760103	13.8617648	0.227185133	100.4185049	0.795606372	619.4734239	110.473535
2170	9.703866068	4863.09	1250.09	1464.303026	108.3469664	6629.224523	33.86298263	83.72001486	16.79792644	0.59991914	127.1550728	3.043910046	686.0318448	140.5706333
2170	12.94245789	748.1	238.52	179.719197	225.8787759	47.00297541	51.58261386	4.845400206	0.424825585	0.355658586	1.891202493	0.247497281	31.92002263	0.864456006
2170	1461.746877	553.79	1893.83	1023.807788	32.1854311	838.2231364	51.84183129	21.74879629	15.51810012	0.360056423	130.5806847	3.393559147	845.5297525	18.97248676
2170	371.8549058	354.33	1431.68	1250.482285	26.75585717	768.841764	34.14391841	19.47954802	9.866789114	0.137	66.84570539	6.763767861	737.3557303	16.586478
2170		887.82	338.04	3757.712063	52.16542575	172.2735283	50.91580653	0.283821943	0.506383845	0.487253301	1.399176717	0.111302919	31.99468703	0.599887743
2170	14.95536073	156.79	241.26	215.4475722	48.9995631	45.91604975	23.85081439	0.194470971	0.324295752	0.149210368	1.443908175	0.162854139	39.85166735	0.46029682
2170	261.5547148	647.52	1791.7	900.5409199	125.8516845	511.3384782	37.60086956	16.68619006	12.62804212	1.038735747	66.66087061	3.049894819	951.6922832	19.32308416
2170	3.421253465	38.6	234.15	53.02226002	1.058027653	45.79861534	16.65310201	0.185545938	0.17550834	0.077	1.446009223	0.221819808	55.95815549	0.151392321
2170	0.441822867	45.98	341.4	96.32681736	2.347950612	34.00582237	50.88419631	0.113704398	0.169792718	0.0705	1.886891313	0.050655336	37.36912988	0.306681435
2170	603.8997625	654.29	1783.16	773.1280468	30.87912462	745.384071	64.92577706	19.32773846	9.53184075	0.478244871	161.7338355	4.379643312	572.9585166	11.68610711
2170	6.317262459	104.57	268.22	2184.829396	4.27891549	51.910754	23.30810248	0.288985305	2.425205955	0.066	1.946613216	0.619680192	91.25002436	0.779012795
2504	486.47	45.88	113.88	98.94	47.28	2048.54	26.74	6.62	0.308	0.152	14.609	2.522	87.24	1.538
2504	555.06	52.41	124.82	48.09	38.16	1057.66	22.291	7.021	0.322	0.129	15.8	1.782	81.65	1.667
2504	793.75	52.07	128.51	49.17	60.74	1117.79	21.384	7.905	0.287	0.213	16.117	2.463	87.96	1.785
2504	565.17	54.08	115.5	50.63	47.19	1116.68	22.013	7.422	0.258	0.216	19.094	4.679	106.7	1.797
2504	438.38	55.52	125.25	52.97	29.69	1193.93	21.024	6.679	0.307	0.176	19.889	3.852	93.65	1.712
2504	927.85	56.17	121.17	51.98	73.53	1211.19	21.003	5.872	0.3		19.721	3.581	88.58	1.785
2504	864.74	50.69	119.94	51.71	43.88	1113.01	19.848	10.949	0.363		19.214	3.868	97.16	1.632
2504	979.22	51.18	113.04	49.22	76.96	1061.24	20.934	6.937	0.359	0.141	17.018	3.111	84.65	1.704
2504	664.42	49.16	129.7	52.87	47.47	1119.17	20.116	8.843	0.259	0.12	19.135	3.85	97.44	1.955
2504	517.32	56.11	130.94	51.32	29.4	1169.04	19.884	6.988	0.307	0.167	19.767	4.823	94.27	2.09
2504	332.88	54.89	130.62	55.75	13.58	1278.43	22.092	7.011	0.328	0.113	20.525	5.294	98.91	1.868
2504	942.64	48.38	129.31	42	55.32	1034.89	16.519	17.43	0.306		19.742	4.304	92.13	1.776
2504	542.32	55.06	130.6	54.02	31.64	1078.88	20.807	9.597	0.343		19.722	3.634	95.31	1.843
2504	536.13	58.54	130.58	50.39	21.85	1109.85	22.274	7.077	0.325	0.214	17.868	3.574	91.29	1.75
2504	472.76	243.5	763.76	158.74	132.53	1431.43	31.473	133.761	1.822		64.008	26.098	340.67	10.274
2504	218.98	208.45	1157.29	325.79	41.49	3632.02	34.397	88.484	1.486	0.242	45.703	5.839	357.3	5.951
2504	27.4	184.16	487.18	817.14	1.99	2602.93	21.903	12.028	1.768		54.523	1.432	387.21	2.256
2504	12.21	149.11	1145.54	475.81	0.2	6277.95	25.458	9.609	0.997		44.051	0.579	321.18	2.658
2504	1950.59	93.71	448.31	419.68	15.6	4248.67	20.76	4.652	0.686		26.806	1.176	181.93	2.7
2504	85.39	163.61	873.43	396.88	7.51	5752.41	33.284	27.713	1.377		29.522	1.686	286.59	3.1
2504	21.26	226.23	747.84	286.51	16.83	1908.91	32.644	66.635	2.04		52.817	19.382	352.18	9.815
2504	71.09	216.8	534.2	282.51	27.28	3736.71	36.755	29.116	2.213		61.546	12.986	350.05	8.844
2504	54.09	154.07	479.52	590.84	12.86	3579.54	34.503	32.528	2.04		64.938	8.226	452.53	5.382
2504	10.1	200.17	583.79	274.66	6.57	2375.24	26.053	11.411	1.745	0.075	49.796	15.41	308.95	9.698
2504	0.3	153.33	813.27	288.33	3.9	1318.1	25.529	10.642	1.495		37.255	8.481	308.65	5.36
2504	78.41	197.16	373.96	162.44	36.05	773.02	20.915	28.986	2.201		57.374	22.608	324.06	11.999
2504	686.7	206	972.23	267.25	60.43	2382.49	31.396	89.434	2.23		40.845	5.365	431.29	7.172
2504	25.73	177.67	442.35	282.03	13.03	3385.78	117.3	41.747	3.798	0.752	42.462	14.844	1106.46	7.488
2504	1791.72	153.09	315.35	113.64	28.69	473.45	10.251	30.42	1.644	0.167	45.097	22.266	237.22	9.4
2504	3492.44	196.77	463.74	282.3	38.45	363.26	15.575	3.527	8.515	0.428	70.097	6.514	368.49	10.855
2504	4383.43	165.28	399.85	234.27	47.72	198.51	13.933	3.545	6.641	0.359	65.594	5.346	358.4	10.862
2504	1269.91	189.34	553.17	380.64	49.05	270.4	14.643	3.68	11.517	0.65	86.22	7.848	431.4	13.077
2504	2261.79	153.5	395.23	228.48	29.22	280.09	12.595	3.401	6.779	0.457	68.79	5.065	374.66	11.646
2504	4388.27	199.07	485.8	321.55	43.11	790.77	14.029	6.097	5.497	0.397	65.647	4.917	402.47	9.949
2504	2808.97	156.74	409.72	245.71	41.68	163.84	12.662	3.763	7.204	0.32	71.343	5.578	379.18	11.695
2504	3562.51	168.03	415.7	244.14	30.41	442.65	13.633	4.9	6.504	0.329	64.385	4.484	366.64	10.831
2504	4593.95	157.09	366.44	207.82	55.93	254.36	12.918	2.81	5.768	0.546	65.505	4.001	385.49	11.118
2504	5351.31	133.99	346.5	210.59	75.37	222.32	13.996	4.346	5.464	0.291	61.971	3.969	354.05	10.362
2504	3499.16	242.66	425.75	255.14	40.19	284.53	15.027	3.495	5.691	0.487	61.134	4.57	358.2	9.905
2504	33.64	168.49	416.16	634.89	0.42	2906.85	25.761	3.051	0.742	0.083	30.123	1.568	204.28	0.163
2504	241.26	88.02	317.1	578.54	0.66	4424.34	21.783	4.548	0.898		31.738	2.576	317.34	0.036
2504	2678.63	126.47	224.43	164.32	5.71	242.26	11.356	8.497	1.045		18.719	6.954	199.15	0.224
2504	182.38	52.41	196.07	249.28	0.86	2212.14	18.43	2.022	0.301	0.063	17.834	0.304	192.28	0.064
2504	1280.16	719.62	274.56	207.11	6.64	1039.7	11.515	1.178	1.751	0.333	24.316	7.891	161.02	5.808
2504	415.92	430.67	293.5	215.38	1.05	960.38	11.899	1.197	2.119	0.281	20.625	9.659	138.93	3.779
2504	3625.57	830.56	1004.17	459.33	8.11	596.94	23.212	1.822	9.51	1.56	96.4	60.775	538.35	28.043
2504	2096.04	872.33	925.07	490.18	20.85	1104.6	24.6	2.114	8.263	1.538	82.54	48.327	492.2	21.129
2504	2366.47	692.7	850.33	413.27	23.2	981.08	17.412	1.573	7.701	1.068	74.578	39.382	413.61	17.373
2504	1078.38	771.17	945.34	472.5	257.6	540.18	20.665	0.882	9.488	3.282	90.864	46.904	524.7	24.347
2504	1127.31	974.99	635.29	337.52	8.63	750.37	21.428	1.557	5.664	0.903	57.299	35.341	311.47	14.827
2504	2181.58	178.72	266.84	137.25	1	637.26	11.706	0.668	1.168		12.475	3.597	102.02	2.241
2504	197.12	663.65	943.46	541.45	128.57	1108.94	15.028	0.763	9.943	2.221	83.907	52.221	454.98	18.622
2504	47.1	703.91	996.28	541.44	62.03	681.86	15.867	0.408	10.83	1.959	72.887	68.299	407.78	17.55
2504	1275.12	588.94	772.66	466.85	28.02	1452.63	19.017	1.507	7.433	1.3	60.488	49.023	364.28	14.46
2504	2102.78	556.99	609.79	331.96	13.05	1100.21	19.495	1.448	5.023	0.858	47.017	34.047	295.7	11.495
2504	1173.64	983.48	1127.79	496.91	25.71	810.11	32.02	4.118	11.202	1.304	107.355	69.842	630.73	29.456
2504	2414.83	689.63	822.67	471.65	375.38	730.96	24.376	1.954	7.935	4.443	73.544	57.625	440.88	19.517
