# Supplementary material for: The Boring Billion, a slingshot for Complex Life on Earth
Source: Sci Rep. 2018 Mar 13;8:4432. doi: 10.1038/s41598-018-22695-x (PMC5849639; doi:10.1038/s41598-018-22695-x)
Supplement: Supplementary file 3 — Dataset 1 [file 41598_2018_22695_MOESM3_ESM.xls]

## Sheet: Table SI1a
Table	Age Ma	Mn_Py	Co_Py	Ni_Py	Cu_Py	Zn_Py	As_Py	Se_Py	Mo_Py	Ag_Py	Cd_Py	Sb_Py	Tl_Py	Pb_Py	Bi_Py
79989 (BRD001-221.3m)	500	226.228	155.101	2584.21	953.863	53.3761	745.976	146.305	55.5768	3.63852	1.61307	45.6322	5.83295	83.5181	0.831821
79989 (BRD001-221.3m)	500	219.565	369.864	669.238	274.314	225.491	1040.99	82.844	5.08559	27.6987	0.971852	104.078	3.26101	521.523	10.0471
79989 (BRD001-221.3m)	500	2.11591	88.2998	234.699	236.778	16.1757	263.681	191.672	3.45618	5.42095	1.33596	290.153	3.2446	326.958	3.17928
79989 (BRD001-221.3m)	500	3.93571	93.1152	248.552	200.343	14.3661	286.191	194.208	3.43167	5.49127	1.48644	294.661	3.43609	302.249	3.51152
79989 (BRD001-221.3m)	500	5.35381	98.817	250.794	213.326	126.936	269.935	147.008	3.94478	6.14127	3.0194	347.037	4.56852	427.029	3.87242
79989 (BRD001-221.3m)	500	3.26738	98.5069	254.329	263.505	102.419	324.239	158.044	4.7107	7.44379	3.27919	399.277	4.63121	303.837	4.04604
79989 (BRD001-221.3m)	500	285.081	231.974	432.571	203.468	75.7795	686.325	71.4033	8.10893	13.0604	0.350523	134.339	2.01354	326.707	6.11927
79989 (BRD001-221.3m)	500	337.06	230.3	316.04	228.686	124.858	355.591	41.1314	10.0477	9.9645	0.561545	40.3656	2.03869	240.8	5.22783
79989 (BRD001-221.3m)	500	244.571	204.339	406.812	128.934	77.9649	296.057	54.8902	15.4227	9.17691	0.785893	42.8976	0.411981	316.656	6.95095
79990 (BRD001-226.9m)	500	1.8747	81.0997	249.215	190.164	36.3104	292.032	103.301	0.581433	7.33994	1.35232	42.3892	1.14915	184.604	1.03454
79990 (BRD001-226.9m)	500	0.838801	104.453	273.136	242.431	37.7562	252.996	108.201	0.643655	7.98434	1.21115	36.1126	0.758501	195.287	1.02687
79990 (BRD001-226.9m)	500	1.4451	136.774	348.132	242.75	73.4403	337.877	127.301	0.776762	9.16698	2.19566	49.2418	1.26112	226.746	1.22959
79990 (BRD001-226.9m)	500	1.0857	83.5086	279.753	194.559	39.345	325.549	127.456	0.624979	8.55311	1.2647	44.4298	1.17491	207.719	1.20471
79990 (BRD001-226.9m)	500	9.03785	93.1912	285.793	236.701	40.9992	312.137	123.688	0.797523	8.44465	1.19931	43.8931	0.901534	212.262	1.23622
TODD 1 996.6	500	171.629	94.4048	400.826	286.563	142.183	284.141	25.3568	87.4903	12.7845	1.83582	33.5109	2.28144	319.721	11.3919
TODD 1 996.6	500	1218.55	49.0878	179.519	693.285	222.842	322.051	49.3041	142.393	56.1175	2.31956	79.5839	1.59273	274.733	10.7269
TODD 1 996.6	500	565.471	97.0718	296.483	677.006	103.091	310.102	54.2063	114.99	37.8576	3.514	69.2575	1.42269	478.671	25.5766
TODD 1 996.6	500	476.863	121.128	446.904	1051.16	227.402	351.854	45.4656	144.222	59.3098	3.033	95.8572	2.41553	482.303	21.7932
TODD 1 996.6	500	350.985	79.967	377.776	919.331	127.729	357.572	36.1897	151.36	42.5953	1.66353	74.4958	2.48382	366.969	10.4973
TODD 1 996.6	500	582.929	88.6671	266.908	430.254	117.578	275.767	46.766	89.173	30.3771	2.46325	49.9989	2.73681	270.144	12.2445
TODD 1 996.6	500	357.614	84.9952	282.353	405.457	112.181	304.187	41.1712	115.013	23.3945	2.00321	40.8772	1.74168	194.951	11.0937
TODD 1 996.6	500	796.176	38.2874	152.537	1193.83	171.497	461.062	47.2446	180.088	117.235	3.12544	101.248	1.7776	279.896	9.12608
TODD 1 1031	501	0.9995	120.427	266.277	207.698	79.5713	98.9809	4.90144	139.446	3.54161	0.41341	2.48192	1.55292	122.681	3.03122
TODD 1 1031	501	71.5473	86.9396	320.127	311.775	100.085	124.699	3.92587	19.9805	5.15874	0.667509	4.81255	0.603125	265.013	3.92826
TODD 1 1031	501	206.562	63.2843	217.375	302.665	187.726	183.784	1.574	18.0103	3.646	0.790763	7.8972	1.29207	295.722	5.13895
TODD 1 1031	501	45.3362	36.1751	180.943	628.046	111.407	258.146	4.96383	47.0534	2.57617	0.297459	6.7264	0.557965	118.384	2.98563
TODD 1 1031	501	71.2337	71.5791	288.432	226.427	78.8601	113.71	4.15099	25.0554	5.27684	0.1355	5.9034	0.988488	212.743	3.72872
TODD 1 1031	501	61.9502	148.643	276.951	382.499	91.7873	159.243	5.11528	19.2711	3.06624	0.51569	5.66614	1.79194	176.244	3.24998
TODD 1 1031	501	27.4438	63.5484	204.165	285.86	56.1971	103.322	1.0795	114.217	3.6098	0.420464	2.71796	1.23209	75.0551	1.73088
TODD 1 1031	501	95.0215	74.3307	229.04	334.809	128.109	131.289	2.84622	27.0357	3.15541	0.403456	5.94927	0.713396	198.575	3.55696
TODD 1 1121.4	504	3.71438	10.6363	44.5993	11.4747	7.22668	507.001	1.83484	57.3725	0.525466	0.0967167	15.7848	1.47532	8.85757	0.362246
TODD 1 1121.4	504	3.90234	26.5319	111.84	68.2633	7.62784	531.323	3.00231	53.2879	0.634399	0.292133	20.0222	2.96422	20.9847	0.463995
TODD 1 1121.4	504	8.07025	2.77867	86.8342	151.266	12.514	620.521	2.40453	73.0557	0.637565	0.314531	23.1915	1.83604	2.41134	0.0546707
TODD 1 1121.4	504	1.16133	4.65437	72.3151	46.025	8.02902	566.641	1.97166	44.1151	0.014	0.258655	24.0823	1.37756	2.56474	0.0686777
TODD 1 1121.4	504	20.6259	1.98791	148.325	258.695	16.6509	602.948	2.94888	109.638	1.37642	0.363205	24.0552	2.32615	34.1865	0.0333811
TODD 1 1121.4	504	25.2732	103.135	193.043	376.292	28.5717	956.4	4.96697	128.298	1.45551	0.440087	46.7856	2.19739	162.816	3.22891
TODD 1 1121.4	504	7.18121	12.8795	59.9452	124.995	12.2087	689.422	2.63625	80.8713	0.277669	0.247376	23.8218	1.00128	8.73484	0.297654
TODD 1 1142.5	505	13.8351	108.417	740.612	168.263	35.505	2498.23	19.1606	210.072	21.8944	0.072	17.8235	23.2864	189.637	2.10429
TODD 1 1142.5	505	280.348	63.2422	582.602	409.917	79.2593	624.541	10.6791	80.8405	8.12275	0.109	9.98623	5.43278	102.415	1.70591
TODD 1 1142.5	505	144.409	122.458	816.667	314.627	57.9803	1607.98	22.2254	140.858	18.9937	0.435636	21.1828	17.9153	190.276	3.31707
TODD 1 1142.5	505	112.664	19.5824	810.448	252.645	73.3762	1836.68	23.8864	164.295	26.5557	0.286416	20.8307	22.6443	115.685	0.0476574
TODD 1 1142.5	505	64.6431	78.1847	687.689	235.744	43.2961	1849.54	20.4629	168.903	17.3568	0.29002	19.5997	18.5421	150.25	2.03016
TODD 1 1142.5	505	9.72742	35.8983	748.623	153.564	33.2168	2419.63	21.2736	208.743	19.9871	0.240928	18.7638	21.8397	171.063	1.01503
TODD 1 1142.5	505	14.1978	77.2949	603.449	172.774	33.2467	1739.16	10.1726	154.793	17.9569	0.15288	9.68754	18.725	111.553	2.88291
TODD 1 1192.6	506	695.831	58.5562	216.713	593.472	24.9432	282.92	139.724	95.4179	108.952	1.87797	81.6727	5.42056	169.503	0.758977
TODD 1 1192.6	506	72.1755	262.13	1050.9	579.482	n.d.	122.718	21.0992	19.5363	8.51023	n.d.	10.6441	4.4544	310.499	10.571
TODD 1 1192.6	506	82.8203	132.617	968.206	542.416	n.d.	68.8854	16.5695	12.4695	9.21603	n.d.	7.87157	5.0266	164.706	5.27279
TODD 1 1192.6	506	111.748	136.168	917.457	464.209	n.d.	90.5407	20.4059	10.0812	11.0094	n.d.	10.3382	7.62279	191.252	5.72131
TODD 1 1192.6	506	6.65315	11.2358	853.903	317.276	26.2275	69.7901	12.6683	6.9688	16.6156	0.104327	8.32992	11.8099	79.2652	0.0704229
TODD 1 1231.6	507	284.363	2.22644	178.381	752.206	58.2047	711.611	28.1386	210.311	7.98326	0.355796	39.798	3.46617	12.3125	0.0642542
TODD 1 1231.6	507	256.284	7.29439	222.681	828.268	61.2424	623.874	21.7061	165.551	8.00987	0.42287	32.4104	3.00842	36.0607	0.0803503
TODD 1 1231.6	507	290.351	27.5292	245.716	1252.47	118.352	776.708	56.1072	314.92	13.6495	1.4801	72.133	8.55681	99.5932	0.133469
TODD 1 1231.6	507	222.844	1.44405	125.481	746.397	56.0908	559.549	18.4625	148.725	7.49623	0.247314	31.1112	2.00647	2.18115	0.0547024
TODD 1 1231.6	507	336.304	7.01449	159.112	955.47	66.8587	798.34	37.9633	250.791	10.0468	0.269678	46.759	3.51649	32.5858	0.0585536
TODD 1 1231.6	507	122.071	1.19539	31.1716	445.233	28.6398	851.518	14.2657	148.32	2.99165	0.136023	35.3277	2.0089	4.24559	0.0559824
TODD 1 1231.6	507	234.011	2.97954	46.4387	592.198	43.0729	831.038	20.9358	183.594	5.52014	0.214999	34.1759	1.61422	7.29042	0.0562647
TODD 1 1261.4	508	1021.24	29.0918	196.112	544.058	66.4007	292.043	141.081	119.57	155.267	2.1005	80.9688	7.58362	74.9099	0.625402
TODD 1 1261.4	508	727.625	57.8877	224.195	613.953	17.4889	292.553	137.746	101.858	112.543	1.77531	82.5159	5.30633	169.787	0.905509
TODD 1 1261.4	508	1241.36	22.5865	85.582	623.33	73.5564	364.461	140.726	154.294	203.096	2.06794	117.759	2.95459	61.2513	0.8208
TODD 1 1261.4	508	1239.52	32.5595	169.42	381.237	50.0966	361.889	152.861	136.643	166.825	2.15685	91.9623	8.46275	78.9265	0.567125
TODD 1 1261.4	508	1175.81	11.2277	85.6174	290.051	56.1972	391.65	137.355	139.867	177.769	1.82652	101.531	4.95864	47.9071	0.261607
TODD 1 1261.4	508	1215.46	29.5361	160.151	450.212	72.6533	327.622	142.361	133.452	176.153	2.29966	85.0489	6.05108	57.0055	0.518001
TODD 1 1261.4	508	1284.16	21.8272	65.22	156.632	78.3834	378.403	210.976	140.322	155.004	2.08759	79.3285	2.45825	41.366	0.32339
TODD 1 1261.4	508	812.271	31.9147	164.962	458.59	42.5863	265.794	120.253	129.486	132.036	3.09454	81.0391	10.6575	36.4743	0.579551
TODD 1 1299	509	885.849	41.5196	85.6696	238.569	115.482	597.793	25.9057	978.811	11.5888	11.9927	49.1536	4.79863	667.492	1.32861
TODD 1 1299	509	1009.65	23.4875	48.9618	338.341	134.418	947.467	35.308	1353.72	9.99006	10.3995	40.228	3.31344	657.214	0.917417
TODD 1 1299	509	1019.01	24.6263	63.1764	201.151	137.306	807.221	30.9324	1346.25	11.0542	11.4099	43.3146	3.91967	719.645	0.838695
TODD 1 1299	509	836.253	11.1304	59.9538	165.208	172.277	565.369	24.744	784.777	9.10346	16.5202	34.5921	3.0309	623.769	0.832779
TODD 1 1299	509	771.003	16.6939	86.1845	266.19	110.197	450.375	20.8372	525.883	9.40239	12.625	38.977	3.85327	558.21	0.945165
TODD 1 1299	509	1000.29	28.8062	67.0014	506.89	165.604	647.845	29.0595	1061.12	11.9271	14.6965	45.7324	4.4208	727.515	1.28868
TODD 1 1299	509	735.892	7.15405	103.619	255.616	146.172	484.607	20.3457	516.619	11.9849	17.0371	47.3877	5.41435	622.916	1.66804
HR1_Australia	510	738.033	23.4609	675.207	2203.49	2005.88	1850.26	411.851	305.923	92.7479	31.0206	196.518	9.81799	267.685	3.21179
HR1_Australia	510	2531.89	33.0647	613.389	1758.39	407.298	1637.71	288.091	267.69	224.295	14.5978	275.027	19.6638	745.753	11.749
HR1_Australia	510	2616.37	22.4943	1393.8	4768.97	724.453	2214.91	359.081	393.44	254.173	20.1449	357.82	21.766	901.908	15.042
HR1_Australia	510	2535.79	27.2183	1967.41	7014.27	610.825	2197.41	354.599	844.925	277.137	14.8251	354.236	23.7471	954.703	20.4136
HR1_Australia	510	999.754	19.0577	936.809	2669.66	1446.5	1926.38	529.836	347.727	145.522	22.2578	227.878	13.5155	412.488	7.1453
HR1_Australia	510	2671.97	22.0441	722.743	1959.55	493.433	1890.84	357.369	319.155	220.188	16.9433	292.561	18.814	750.074	10.6859
HR1_Australia	510	2955.9	29.3241	1127.42	3090.19	420.528	1782.75	321.36	412.67	230.954	12.739	295.596	20.133	718.532	13.4002
HR1_Australia	510	2387.03	21.1362	679.271	2096.26	777.109	1736.06	335.548	260.992	179.233	15.4977	260.463	15.6907	541.077	8.43889
HR1_Australia	510	2593.98	14.818	624.181	1645.56	638.787	1920.58	333.91	317.853	202.429	15.4065	298.267	17.1642	574.655	8.41945
HR1_Australia	510	813.649	18.2351	531.384	1104.88	113.68	1509.74	380.602	147.726	105.784	7.59464	165.594	8.47264	312.324	4.40227
HR1_Australia	510	66.6194	3.69267	228.83	751.043	181.473	359.834	403.169	838.855	22.0436	4.97764	66.6505	2.40196	162.785	2.28603
HR1_Australia	510	2489.34	22.0309	866.832	2473.93	556.371	1948.27	369.398	347.111	245.106	11.0439	303.747	21.8253	813.421	13.1524
TODD 1 1317.6	510	680.401	37.0345	170.565	186.292	2237.22	3412.07	399.751	702.032	171.668	28.4205	385.008	28.0189	1155.31	0.215231
TODD 1 1317.6	510	917.219	15.9057	243.968	249.351	8507.17	2568.82	645.792	691.808	241.926	140.966	179.884	58.0962	288.656	0.486778
TODD 1 1317.6	510	586.257	52.3359	167.573	136.386	3974.3	3075.35	329.918	625.827	166.786	56.6798	428.901	18.0432	1339.73	0.0931782
TODD 1 1317.6	510	701.561	15.1909	137.826	206.103	6681.8	3581.38	414.391	578.631	413.463	151.001	808.379	23.4108	2428.26	0.159894
TODD 1 1317.6	510	659.106	79.2471	148.306	88.4448	1769.19	3238.19	411.434	732.896	143.301	15.3381	251.67	37.1779	577.152	0.144532
TODD 1 1370.9	512	731.129	20.5043	85.5052	240.716	203.939	530.87	9.39557	69.9429	14.2107	2.18029	18.7839	18.116	2777.82	3.8409
TODD 1 1370.9	512	250.187	17.1487	37.2103	201.557	236.284	874.937	1.894	139.304	4.26326	2.03985	10.2263	19.1971	7251.36	0.40743
TODD 1 1370.9	512	168.43	16.5943	33.9603	100.495	67.5136	116.121	11.2035	21.8459	4.89585	0.858267	10.0837	3.18496	4753.92	0.18064
TODD 1 1370.9	512	408.065	189.037	245.096	164.563	96.4346	575.536	14.0021	66.9724	6.6125	0.367504	10.815	36.2802	2979.23	0.995291
TODD 1 1370.9	512	101.132	56.0189	91.4607	217.792	48.9929	447.461	5.80317	71.3887	3.35462	0.521039	7.8868	17.9687	1545.85	1.05236
TODD 1 1370.9	512	306.984	100.135	68.0122	243.655	143.852	1396.51	36.5065	116.173	8.96714	0.846817	13.4591	29.5531	4430.25	0.528107
TODD 1 1370.9	512	386.974	11.1067	25.29	213.223	189.051	806.999	12.7779	112.62	4.60371	0.972226	11.1378	51.012	5170.91	0.501967
TODD 1 1370.9	512	348.311	13.0973	28.0065	317.621	267.073	553.283	10.1146	134.575	18.4064	2.61402	15.7298	41.0811	8845.86	0.139395
TODD 1 1370.9	512	731.129	20.5043	85.5052	240.716	203.939	530.87	9.39557	69.9429	14.2107	2.18029	18.7839	18.116	2777.82	3.8409
TODD 1 1370.9	512	250.187	17.1487	37.2103	201.557	236.284	874.937	1.894	139.304	4.26326	2.03985	10.2263	19.1971	7251.36	0.40743
TODD 1 1370.9	512	168.43	16.5943	33.9603	100.495	67.5136	116.121	11.2035	21.8459	4.89585	0.858267	10.0837	3.18496	4753.92	0.18064
TODD 1 1370.9	512	408.065	189.037	245.096	164.563	96.4346	575.536	14.0021	66.9724	6.6125	0.367504	10.815	36.2802	2979.23	0.995291
TODD 1 1370.9	512	101.132	56.0189	91.4607	217.792	48.9929	447.461	5.80317	71.3887	3.35462	0.521039	7.8868	17.9687	1545.85	1.05236
TODD 1 1370.9	512	306.984	100.135	68.0122	243.655	143.852	1396.51	36.5065	116.173	8.96714	0.846817	13.4591	29.5531	4430.25	0.528107
TODD 1 1370.9	512	386.974	11.1067	25.29	213.223	189.051	806.999	12.7779	112.62	4.60371	0.972226	11.1378	51.012	5170.91	0.501967
TODD 1 1370.9	512	348.311	13.0973	28.0065	317.621	267.073	553.283	10.1146	134.575	18.4064	2.61402	15.7298	41.0811	8845.86	0.139395
rmc TES 15-	523	927.138	2.73811	527.528	45.0968	86.314	9070.68	816.231	3224.94	16.7201	1.32218	20.0012	1414.2	42.433	0.177782
rmc TES 15-	523	682.716	1.55211	355.569	20.0191	83.0116	11319.3	537.779	2706.54	7.21054	0.602945	14.9768	1573.88	19.2763	0.085616
rmc TES 15-	523	609.28	1.80954	479.288	110.356	80.0599	11990.2	547.534	3703.04	10.9479	0.328696	23.5786	1604.52	35.9058	0.122494
rmc TES 15-	523	462.169	1.7476	814.22	203.261	78.7036	13331	487.008	2247.68	10.5828	0.407095	18.7393	1377.11	26.178	0.103752
rmc TES 15-	523	573.028	2.59238	466.086	19.2997	62.2397	12785.6	505.618	2595.24	9.14823	0.444419	19.2788	1764.74	26.9605	0.0789125
rmc TES 15-	523	519.031	3.22426	834.196	123.929	47.167	9272.66	523.812	1974.47	8.08416	0.635094	19.2218	694.099	37.9465	0.106702
rmc TES 15-	523	338.653	11.2841	3224.65	586.373	56.4999	22727.1	441.237	2401.12	23.5362	1.12571	38.1536	1242.06	83.3587	0.213245
rmc TES 15-	523	597.593	3.43957	852.902	130.397	86.6099	10149.5	439.587	1897.4	11.3769	0.779748	17.5548	1397.87	38.3073	0.138864
rmc TES 15-	523	427.16	106.593	6819.74	220.252	78.3457	11403.6	696.651	5153.39	29.3024	1.36609	52.5922	690.354	95.7971	0.290684
rmc TES 15-	523	763.928	2.8764	965.618	704.422	81.8491	11017.1	546.982	5461.57	23.2193	0.895306	56.1528	1500	111.24	0.33771
rmc TES 15-	523	723.018	2.69335	977.453	313.632	125.255	10583.5	510.766	5401.16	21.4951	1.32971	63.9355	1271.43	121.137	0.299479
rmc TES 15-	523	902.656	2.30263	544.504	73.3271	90.3647	9380.26	584.984	3565.02	17.1912	0.79818	26.2329	1160.1	52.9181	0.140019
rmc TES 15-	523	919.902	1.53449	740.491	720.371	94.7094	10415.7	582.234	4633.83	12.5867	0.785828	35.4204	1292.91	61.236	0.153391
157414	540		9.93906	739.519	2703.27	9.84546	1331.71	119.221	313.701	10.626	0.413178	168.688	12.9201	96.9388	0.125998
157414	540	0.814431	3.87068	479.877	849.029	2.40484	1244.11	164.381	82.9387	10.6157	0.399593	131.252	9.61752	236.569	0.222587
157414	540		3.55543	340.653	1593.43	3.57683	1396.25	151.422	226.192	7.60451	0.448902	131.124	10.2941	76.7691	0.069343
157414	540		26.2951	1620.41	877.624	1.70883	2163.96	290.102	60.0755	10.9177	0.647924	229.37	7.23888	249.049	0.140561
157414	540		2.038	320.595	2082	5.21611	943.594	60.572	360.541	7.99975	0.242283	126.428	14.8563	58.3119	0.0917555
157414	540		10.6074	1107.23	315.571	1.68986	742.516	130.565	13.898	3.55153	0.323863	58.759	2.14752	111.244	0.0863696
157414	540		8.8416	548.942	1013.54	3.26678	1436.5	184.727	67.1782	8.91646	0.458035	135.912	6.08286	234.562	0.152506
157414	540	0.371516	1.25247	420.51	232.756	1.89153	1151.24	128.86	56.6302	4.55385	0.308754	54.1314	5.18647	68.2554	0.110835
157414	540	3.4736	1.02446	336.718	85.8028	11.0678	478.72	196.65	11.3742	1.14836	0.333804	13.1012	0.770059	80.1832	0.124222
157414	540	1.33336	1.29886	165.173	581.596	0.767682	1611.83	236.203	74.152	1.8441	0.212686	86.7764	4.81938	73.4623	0.0215968
157414	540		1.3948	194.302	207.445	1.50419	1456.83	224.791	27.487	2.33468	0.405479	43.4452	3.35137	123.805	0.0377463
157414	540	6.80811	2.3967	195.62	235.301	20.651	995.596	143.956	90.6096	1.70266	0.94966	49.9838	4.72555	55.2462	0.0531797
157414	540		4.01959	580.93	82.6216	0.725894	1231.26	199.871	46.4268	1.85994	0.202055	35.683	2.60542	66.0198
SHQ21	540	1.29746	72.8753	752.75	633.032	6.3922	452.34	63.9581	7.89104	3.48377	0.2175	17.7703	0.262625	209.173	0.356518
SHQ21	540	3509.21	100.038	1637.09	3244.54	105.071	1051.24	70.0254	46.546	29.0656	0.949934	89.1531	1.25424	790.349	6.53971
SHQ21	540	1635.23	171.531	843.892	3807.83	60.8885	253.349	46.3176	14.3663	11.711	0.389115	39.0458	0.481489	520.277	3.64952
SHQ21	540	3427.61	155.699	1310.38	3510.29	99.0894	804.389	67.0381	37.4526	23.9924	0.784037	75.3564	1.32609	876.162	10.188
SHQ21	540	2.61352	222.76	830.73	441.451	0.174538	158.98	46.1649	4.3259	2.49233	0.22	1.47742	0.228255	36.1339	0.0806468
SHQ21	540	495.571	180.821	442.795	1176.47	40.0678	123.308	34.7322	2.52329	4.24606	0.194597	22.8547	0.520515	192.032	1.06495
SHQ21	540	3296.77	145.647	1469.83	3592.81	104.106	779.125	68.4037	45.6426	26.1894	0.417898	83.9793	1.43984	814.974	6.54138
SHQ21	540	90.9634	235.518	995.793	364.196	2.93298	133.32	43.7699	4.53959	3.4251	0.244	6.56414	0.307697	57.523	0.389136
SHQ21	540	4.83452	23.4626	689.552	2274.44	2.88776	44.3848	82.8062	0.170591	0.625897	0.1825	3.2985	0.0955562	58.0514	0.293776
SHQ21	540	6.40434	157.341	687.875	227.382	0.697123	116.108	51.8475	1.07191	1.05209	0.1935	1.32727	0.182937	22.0873	0.100907
SHQ21	540	270.227	85.557	674.163	538.245	5.14095	384.244	52.3181	0.931146	1.04789	0.1975	6.58171	0.104368	69.5731	0.396843
SHQ21	540	3082.64	140.437	1508.89	4364.68	91.9194	677.04	77.9578	57.5313	32.0945	0.3155	74.4663	1.80137	890.781	7.73749
SHQ21	540	2862.79	214.162	1056.4	1628.92	99.151	544.423	64.5095	26.9601	22.3581	0.2325	49.7762	1.00175	629.753	6.98025
SHQ21	540	480.661	139.53	277.254	315.483	13.3425	120.411	43.5402	1.12316	3.659	0.187	19.4097	0.446545	174.688	0.842277
SHQ21	540	4737.65	105.267	1720.47	1580.16	216.006	1034.73	101.325	53.9477	44.8959	0.458586	103.388	2.66262	918.771	6.57212
SHQ21	540	2291.6	146.842	1599.72	1324.44	80.0673	857.021	97.4293	50.0753	37.7682	0.135	81.1932	5.45128	584.627	3.10164
SHQ21	540	3323.39	140.728	1831.18	5414.45	106.548	765.148	111.619	70.5727	125.227	0.293	98.9282	6.84464	783.607	5.62992
SHQ21	540	0.649973	148.858	435.093	1219.47	1.70106	117.99	28.0794	2.62799	0.561159	0.1905	2.55372	0.067901	47.9984	0.148832
SHQ21	540	0.186181	121.65	619.903	388.705	0.619673	186.583	30.0832	6.29816	4.98755	0.243	17.8718	0.314167	124.943	0.61329
HN-15	550	1940.63	51.2163	1467.83	8268.3	76.3697	2508.23	1320.96	4998	892.032	43.7561	1212.13	111.009	5144.04	43.411
HN-15	550	698.829	40.585	408.213	274.318	18.4794	449.961	215.466	349.423	102.511	6.68139	120.245	4.7984	679.893	2.77272
HN-15	550	1317.14	72.5469	571.415	239.417	30.4584	470.368	270.142	538.116	124.83	10.7354	139.221	9.29409	731.318	4.71214
HN-15	550	48.7275	49.3185	454.375	338.287	60.7149	686.751	274.787	308.504	31.904	7.7066	116.103	7.94465	317.068	3.46293
HN-15	550	974.638	7.63602	88.6992	78.3291	43.0382	866.649	436.65	275.572	250.612	4.94048	172.667	9.74548	1248.99	0.689857
HN-15	550	621.001	22.7157	258.493	122.915	28.9754	569.633	290.175	248.59	164.576	6.91686	183.805	6.43794	998.942	1.8039
HN-15	550	2280.92	72.2533	666.253	318.37	22.1418	554.63	372.121	400.051	221.995	8.91302	223.914	9.12595	1153.87	8.20036
HN-15	550	448.877	26.8766	310.641	113.643	16.7324	521.907	270.616	274.733	146.547	6.94721	154.059	5.97801	905.242	1.47534
HN-15	550	215.774	18.6129	350.659	219.29	3.2416	784.243	183.61	67.875	39.7194	3.65853	67.3471	0.969939	462.971	1.5469
HN-15	550	481.316	42.9746	559.106	357.059	4.08298	511.222	250.224	191.553	106.518	8.72029	139.092	2.92536	1121.92	3.63792
HN-15	550	837.411	40.803	503.278	285.815	28.7432	475.216	258.206	186.857	112.268	12.8277	132.109	3.21134	1066.09	3.13166
HN-15	550	733.097	40.4459	496.725	323.145	78.0537	582.665	270.51	213.014	133.985	20.1812	170.476	2.4909	1475.52	3.01847
HN-15	550	6.46788	42.7356	709.534	417.013	68.9391	421.024	254.694	56.1392	38.1216	12.3865	125.503	1.74125	609.805	4.69576
HN-15	550	909.789	34.805	473.023	355.29	44.2042	555.273	306.187	81.9696	62.2768	12.2943	117.989	3.44484	723.026	3.57642
HN-15	550	715.696	55.7328	627.788	418.514	114.559	404.291	290.436	297.255	123.398	20.0042	137.042	3.37043	1130.19	3.65811
HN-15	550	157.948	23.6805	322.63	140.331	2067	142.198	149.736	39.9703	14.6247	149.627	39.2888	0.732273	211.236	1.31814
TURF-1A	555	1877.91	533.411	538.13	3357.68	20.9549	278.625	6.52418	4.60073	15.1632	1.2192	33.9028	1.24685	533.302	8.76237
TURF-1A	555	853.83	442.855	493.096	1890.48	15.665	247.552	5.6479	4.68268	11.9688	1.08772	26.9529	0.727745	390.733	6.8744
TURF-1A	555	1235.91	447.773	263.891	1467.07	44.7071	170.509	9.16108	4.08526	16.3575	0.74184	29.6328	1.8495	525.441	8.70779
TURF-1A	555	2121.77	878.618	809.814	957.948	31.7741	380.511	9.47022	4.08277	18.1571	1.91957	28.9889	1.80447	552.031	8.73472
TURF-1A	555	696.712	764.414	822.372	899.001	23.2406	395.181	7.91273	4.60137	17.6901	1.52028	36.1956	0.575513	651.356	9.93363
TURF-1A	555	639.473	555.922	653.584	898.439	17.035	278.457	9.12936	4.00444	17.1585	1.04378	31.8165	0.565297	597.794	9.09799
TURF-1A	555	1637.5	707.453	834.538	1052.08	19.8818	338.676	6.41628	4.10504	17.4039	1.71356	25.8364	1.52407	455.343	7.48759
TURF-1A	555	1221.44	790.153	802.312	898.02	17.3065	373.054	9.91158	5.15411	16.7537	1.42119	36.4074	1.69634	671.73	10.1395
TURF-1A	555	1545.03	732.72	707.403	857.931	26.905	323.621	8.95498	4.4585	15.2635	1.35903	28.5986	1.2286	527.108	8.1642
TURF-1A	555	807.766	623.191	571.03	1206.33	11.7273	278.495	7.12473	4.68108	13.5982	1.09058	25.5429	0.615974	438.087	7.24078
TURF-1A	555	509.229	584.242	444.002	1926.21	13.2624	263.214	4.35184	7.28225	15.501	1.10537	26.4545	0.815265	490.779	7.4589
TURF-1A	555	677.287	774.392	766.959	1326.34	17.9506	339.581	7.65158	7.33234	19.7783	1.46354	31.7151	0.785914	586.279	9.36168
TURF-1A	555	915.467	560.241	688.099	962.384	20.3464	275.615	6.92063	4.6822	15.7183	1.05869	27.6752	0.469499	509.306	7.97697
TURF-1A	555	1038.5	1143.16	384.244	1518.35	39.1101	382.858	8.01717	11.2852	9.83641	0.5549	31.0797	0.738051	451.216	8.1993
TURF-1B	555	525.632	754.793	526.366	1223.16	11.8269	221.9	13.7469	3.61547	9.89216	0.734982	11.2822	0.304297	202.936	3.13535
TURF-1B	555	1021.09	654.067	508.388	1291.1	19.5143	235.523	16.0683	4.3977	9.60569	0.410239	11.8334	0.313662	398.702	3.68094
TURF-1B	555	512.913	977.127	516.246	1141.8	11.3084	375.908	18.1198	4.59815	7.50894	0.580751	13.1968	0.287954	235.013	3.78795
TURF-1B	555	852.517	452.65	488.953	1106.42	19.4523	194.386	14.4193	2.63182	8.49304	0.430034	12.7871	0.515064	217.283	3.79246
TURF-1B	555	494.804	579.407	356.418	1123.03	11.491	187.344	19.5241	2.65115	4.41952	0.322192	8.39895	0.167151	182.126	2.67358
TURF-1B	555	423.487	470.729	457.546	1341.63	23.256	257.618	21.4472	4.70347	9.02074	0.793833	11.9573	0.396351	296.623	4.05171
TURF-1B	555	499.404	672.323	490.498	1345.52	14.6225	201.706	12.7325	3.33999	9.37773	0.600161	13.2909	0.401481	210.087	3.74876
BH1-13.0	560	490.394	237.97	485.803	623.747	8438.37	413.716	17.2009	52.0882	2.34832	63.8921	24.9537	1.09489	245.567	7.92982
BH1-13.0	560	719.08	321.547	608.053	606.851	6139.37	432.529	15.4268	34.4106	5.19765	41.3448	22.9975	1.64209	218.138	7.39284
BH1-13.0	560	665.631	76.6518	641.281	645.561	63.5472	494.852	5.45447	24.933	5.19292	1.68597	18.5446	1.70678	272.908	9.27235
BH1-13.0	560	243.126	351.525	525.883	4002.45	860.516	256.037	13.7852	62.1428	5.19411	3.24961	41.3638	1.67854	251.184	6.61562
BH1-13.0	560	527.469	141.52	486.509	322.701	53.529	495.644	9.82173	42.5036	3.46992	2.04895	20.3934	1.98177	264.431	5.40901
BH1-13.0	560	623.086	155.606	500.019	404.124	320.626	835.575	12.0032	14.9725	4.23261	0.918897	16.5219	1.69675	210.895	4.54166
BH1-13.0	560	1016.2	370.983	938.985	946.668	134.242	698.502	10.0908	155.898	8.40019	1.36181	33.7571	2.22532	276.788	11.3281
BH1-30.6	560	56.7814	355.037	659.698	999.127	187.445	125.899	12.935	1.2322	3.05267	2.12839	17.3901	0.154542	382.469	15.9925
BH1-30.6	560	249.786	470.028	752.684	341.603	82.4112	258.465	1.6895	1.08577	5.06065	0.794587	49.3738	0.695614	354.297	30.969
BH1-30.6	560	332.44	297.842	389.163	158.72	123.248	162.095	7.83657	0.731927	3.81337	1.348	31.7791	0.876411	751.166	9.278
BH1-30.6	560	41.3873	296.398	303.127	179.789	25.3328	38.0856	1.5875	0.127354	4.1881	0.142	14.5294	0.55324	102.422	7.02692
BH1-30.6	560	79.7817	543.536	492.271	178.796	41.4702	51.0362	3.52068	0.268358	8.75437	0.325012	17.534	0.808306	54.1281	6.12714
BH1-30.6	560	52.9655	786.456	656.226	386.237	36.0371	84.6912	4.66829	0.273898	11.4005	0.315908	34.8779	0.762391	211.129	19.6565
BH1-30.6	560	211.457	509.18	561.524	276.357	75.2087	85.9825	1.703	0.603667	7.90775	1.15704	36.6451	0.444752	65.6173	11.2148
BH1-30.6	560	172.406	376.19	580.081	225.011	59.5617	163.936	1.6475	0.306108	5.01149	0.1475	39.2158	1.68816	159.208	13.2984
BH1-43.8	560	126.574	343.408	1122.22	123.021	82.676	301.908	14.7138	0.427241	0.985615	0.734418	8.22836	0.131353	229.034	4.47973
BH1-43.8	560	93.8795	385.963	677.304	362.867	8452.28	344.43	7.83729	1.34169	2.62805	119.287	21.3013	0.304585	372.635	10.8915
BH1-43.8	560	47.6928	446.346	958.9	863.031	596.587	470.305	13.5202	20.8453	3.99567	9.64194	45.344	0.570782	644.184	23.2675
BH1-43.8	560	375.011	306.072	1071.8	927.689	229.992	860.01	20.7708	9.26612	2.93985	3.62797	39.7489	1.1319	756.53	22.8547
BH1-43.8	560	81.4658	410.438	954.635	268.644	147.623	298.643	7.99643	8.38857	1.93098	3.38765	22.7819	0.561283	324.138	12.2999
BH1-43.8	560	393.479	448.469	763.473	95.6394	130.583	477.07	12.5624	2.09578	0.768709	1.2626	9.92754	0.271789	296.018	3.53928
BH1-43.8	560	341.673	372.703	666.71	344.235	543.381	419.158	10.0214	12.6744	2.18268	8.94466	33.561	0.686264	958.556	21.6608
BH1-54.5	560	1323.75	313.01	2296.22	1867.85	239.219	1178.46	17.8469	26.0401	4.82303	1.2157	48.6997	3.17764	369.629	37.1463
BH1-54.5	560	1328.58	388.93	2325.94	1922.63	161.614	1403.23	16.5367	55.2744	5.32364	0.655211	47.092	3.88426	201.276	26.8252
BH1-54.5	560	1098.03	269.509	1766.2	701.864	159.411	857.326	19.797	9.47575	3.66117	0.545971	37.1428	4.64248	329.875	24.9371
BH1-54.5	560	6369.25	167.688	3147.83	5238.76	252.576	2738.91	27.4114	46.2255	15.4674	0.091	118.107	6.01463	173.041	14.2796
BH1-54.5	560	441.578	549.598	1534.76	1072.22	74.0477	874.887	10.7516	85.6805	6.49572	0.871768	40.7282	1.3304	322.041	22.4397
BH1-54.5	560	729.956	215.447	1777.76	1228.28	156.166	794.222	12.4399	45.4789	3.22499	1.1248	38.7965	2.86637	346.876	28.4881
BH1-54.5	560	512.225	495.814	1480.35	549.809	115.177	882.693	14.8546	79.7291	5.84976	1.01152	36.7779	2.351	445.455	24.8941
BH1-54.5	560	764.081	299.744	1437.02	810.438	141.348	800.865	16.0573	48.0605	3.84545	0.092	33.9131	3.09157	268.397	25.2194
BH1-54.5	560	1783.15	531.091	1820.8	1287.13	183.558	1406.88	24.1098	77.4789	5.92041	0.549407	62.1844	3.44075	210.069	26.0974
M106-501	600	1960.36	909.755	350.344	6750.99	553.451	155.246	7.28202	4.81281	9.46026	0.443135	6.02783	0.517451	556.645	10.2501
M106-501	600	1707.08	674.71	398.194	2395.16	596.209	147.5	6.49584	3.24261	4.43423	0.352596	6.43232	0.339032	591.057	9.22593
M106-501	600	2356.58	878.295	343.38	9688.24	644.18	172.193	8.87135	3.65166	6.1772	0.334511	7.00718	0.750363	700.313	10.3593
BLIN-2-1010	625	0.668	77.55	112.26	43.2497	2.30803	28.9243	3.6717	0.248612	0.0975	0.256	1.77872	0.527178	18.8197	0.124722
BLIN-2-1010	625	43.888	194.15	219.63	119.959	9.01033	38.4213	3.143	2.5205	0.206	0.537	7.68545	0.784138	66.1967	0.718696
BLIN-2-1010	625	1.816	345.7	153	131.351	1.068	13.1483	4.049	0.2275	0.2675	0.6895	2.88731	0.344835	15.4815	0.241534
BLIN-2-1010	625	n.d.	285.82	121.71	27.9407	1.04	22.4248	3.9525	0.221	0.2615	0.672	4.17061	1.07223	15.4081	0.26229
BLIN-2-1010	625	4.14295	109.05	142.75	24.0043	3.58137	25.5516	4.3635	0.0905	0.106	0.2745	1.38364	0.709299	17.9172	0.123169
BLIN-2-1010	625	1.1315	78.1	199.16	36.8887	2.48975	27.9465	2.508	0.1415	0.1645	0.4245	1.16436	0.49815	12.8636	0.180023
BLIN-2-1010	625	13.5267	80.14	252.5	30.2196	4.369	31.4513	5.31456	0.417654	0.095	0.244	2.18129	0.579698	22.5697	0.265736
BLIN-2-1010	625	15.4722	569.5	219.85	45.5468	1.66595	51.5815	5.53438	1.39297	0.179	0.454	5.9612	0.573922	34.5118	0.268817
BLIN-2-1010	625	8.96298	158.69	239.26	124.694	1.54812	34.119	2.7465	0.518537	0.181	0.4605	3.26195	0.526741	20.2984	0.248912
BLIN-2-1010	625	n.d.	337.28	84.7	17.921	1.0105	13.8898	3.9005	0.2175	0.2585	0.652	2.86771	0.655148	20.7137	0.276188
BLIN2-1028B	625	234.097	76.37	143.97	65.1497	19.729	67.503	5.29791	1.57089	0.286041	0.744733	5.00249	0.650261	42.8118	0.521146
BLIN2-1028B	625	339.229	94.08	157.53	114.719	45.7473	84.4602	6.62391	2.11009	0.351631	0.844835	7.32805	1.35885	70.7197	0.961448
BLIN2-1028B	625	286.468	127.48	142.2	79.9566	22.1334	50.0448	10.9284	1.38938	0.362761	0.759835	6.92142	0.874752	54.3623	0.650023
BLIN2-1028B	625	263.465	87.96	137.55	100.411	51.768	77.7759	9.74525	1.24408	0.283794	0.738659	5.77498	0.844555	57.8485	0.701889
BLIN2-1028B	625	296.888	169.35	137.27	143.045	32.4146	85.7667	7.08135	1.94831	0.337907	1.25469	9.2434	1.76507	87.9168	1.07931
BLIN2-1028B	625	212.413	42.44	86.5	58.9474	17.3082	42.8958	5.86052	1.09654	0.246392	0.697436	4.43279	0.61175	39.4863	0.485666
BLIN2-1028B	625	371.604	246.91	80.39	45.8829	4.31631	25.2451	4.1995	0.194	0.44985	1.16784	8.18956	1.29706	73.3392	0.860523
BLIN2-1028B	625	866.919	243.11	316.72	306.038	79.1968	176.955	5.469	5.81635	0.94042	1.85056	23.2077	3.26822	188.544	2.13762
BLIN2-1028B	625	638.284	441.55	248.8	244.48	54.4629	150.147	5.219	3.89955	0.807967	0.7	17.1036	2.45724	160.526	1.9503
BLIN2-1028B	625	184.177	139.11	167.94	86.1012	18.9083	156.985	5.89608	1.86045	0.250978	0.810244	5.02795	1.15251	47.2231	0.541933
BLIN2-1028B	625	2500.37	236.08	466.25	428.229	156.806	438.847	3.9195	14.6716	1.74156	1.43483	35.6143	4.26646	267.036	2.96479
BLIN2-1034	625	44.6207	64.65	227.16	528.471	8.48616	405.584	6.90487	0.342309	2.81321	0.536272	20.0603	1.17761	312.496	4.53901
BLIN2-1034	625	34.4745	64.77	229.73	374.777	7.28742	307.566	8.68851	n.d.	1.96986	0.2985	14.6429	0.81321	225.554	3.25946
BLIN2-1034	625	29.9487	77.26	106.79	301.298	6.76502	141.5	7.30194	0.078	0.629775	0.242	4.21386	0.635047	67.4539	0.770719
BLIN2-1034	625	170.624	68.2	140.45	335.205	7.57154	263.309	3.7545	n.d.	1.56706	0.5675	16.5047	0.795766	141.114	1.54543
BLIN2-1034	625	23.5795	116.44	80.48	236.825	7.56807	132.088	6.15321	0.0735	0.669379	0.2275	4.35508	0.309386	60.5708	0.641088
BLIN2-1034	625	46.8651	77.5	111.93	348.894	155.429	206.351	4.27658	0.441649	1.27396	3.81724	6.45508	0.407808	100.073	1.24261
BLIN2-1034	625	88.8851	65.39	88.23	268.917	11.5506	161.678	6.56709	n.d.	0.951642	0.2725	7.72599	0.470399	87.5018	0.924505
BLIN2-1034	625	122.652	23.53	159.02	321.545	11.9999	188.252	4.50524	0.630293	1.64427	0.534301	11.4549	1.13667	173.364	2.23313
BLIN2-1034	625	97.0045	124.26	65.01	212.736	6.34716	113.431	4.4945	n.d.	0.680672	0.6715	6.70558	0.624303	54.1468	0.385157
BLIN2-1034	625	19.1948	89.5	102.49	333.279	8.01935	170.115	7.06196	0.788755	0.68654	0.2685	14.4261	0.511304	128.952	0.614317
WALLARA-1@1173m	630	430.569	398.54	801.593	577.042	221.67	1634.29	102.361	79.9001	3.37627	2.91218	88.9981	3.38921	9045.16	17.2601
WALLARA-1@1173m	630	68.6778	107.545	661.308	367.833	216.53	1931.55	75.6764	101.974	3.27669	1.16647	54.3286	2.18415	1108.82	2.6383
WALLARA-1@1173m	630	3493.51	924.945	1371.98	442.698	59.1993	519.919	20.0477	18.8016	2.98113	5.15374	99.2298	8.66582	1033.59	24.8907
WALLARA-1@1173m	630	2315.23	977.563	1449.03	416.817	70.5414	573.163	19.5509	21.3125	2.89519	5.06009	102.5	9.20631	962.64	26.7946
WALLARA-1@1173m	630	1241.81	69.4845	101.217	27.3789	10.9509	42.5293	7.84955	1.89387	0.656485		3.46429	1.34251	176.823	5.7669
WALLARA-1@1173m	630	82.0815	231.267	232.187	330.895	56.7044	341.652	17.0099	47.0181	1.65183	1.54804	37.1973	1.46079	886.314	23.2967
WALLARA-1@1173m	630	2026.61	993.176	889.086	526.175	78.3332	508.653	40.0002	14.1594	2.3517	4.27104	125.83	5.15782	2260.68	16.4983
WALLARA-1@1173m	630	81.4254	324.181	322.329	399.747	66.1947	633.529	5.53835	34.4117	1.11825	0.2577	11.9487	1.55701	505.685	13.2059
WALLARA-1@1173m	630	1105.86	612.615	651.212	1011.91	256.097	1586.67	133.855	81.0602	4.4001	3.09605	53.3771	4.20076	1644.37	34.0974
WALLARA-1@1173m	630	81.7796	215.92	268.808	302.037	32.5901	953.377	13.6487	53.4761	2.68282		17.1206	2.39354	625.024	19.324
BLIN2-1212	630	n.d.	581.08	572.06	18.3278	0.7395	1165.65	2.8995	3.49118	0.717245	0.4245	7.20955	0.0963061	30.7947	6.62851
BLIN2-1212	630	n.d.	1183.67	421.07	30.619	1.173	1051.52	4.599	0.622375	0.3255	0.675	5.35548	<0.105	25.6347	2.19861
BLIN2-1212	630	53.7471	1771.24	514.18	26.0787	8.10146	1396.23	3.6885	0.179	1.00881	0.541	13.8045	0.200706	69.87	5.72924
BLIN2-1212	630	n.d.	1039.74	487.09	0.621	1.1235	980.405	4.423	0.213	0.3095	0.645	0.667808	<0.101	9.14175	1.5621
BLIN2-1212	630	65.7219	334.1	409.13	135.171	0.9235	944.224	3.638	0.563203	0.572576	0.531	6.03695	0.152708	35.5799	4.64404
BLIN2-1212	630	232.583	1198.04	409.42	1.55111	1.0655	1231.51	4.2015	0.2025	0.2945	0.612	2.28891	<0.096	16.4076	1.40263
BLIN2-1212	630	n.d.	1129.88	567.37	21.8787	0.889	1351.68	3.51	0.171	0.2485	0.511	3.55759	<0.08	16.443	1.89092
BLIN2-1212	630	n.d.	951.97	322.45	22.0256	0.5365	906.749	4.26614	0.294072	0.1495	0.3095	4.24183	0.089149	18.2149	2.47761
BLIN2-1212	630	15.4656	267.24	384.7	79.4783	0.79014	893.755	3.67809	0.193107	0.1015	0.2135	3.07531	0.0576137	15.4933	0.692394
BLIN2-1212	630	128.949	942.66	518.12	14.4162	0.487	1380.07	1.9375	0.0915	0.640133	0.2805	4.92736	<0.044	20.4586	5.43557
BLIN2-1212	630	n.d.	508.08	477.23	25.9159	0.473	1250.72	4.31809	1.48388	0.388763	0.2715	8.31423	0.0585874	51.0672	5.7708
BLIN2-1212	630	5.37337	240.61	480.06	107.174	1.77996	1227.38	1.5725	0.219365	0.108	0.226	6.0286	0.0705633	33.4718	0.963783
BLIN2-1212	630	n.d.	2405.23	397.22	27.0626	3.54769	1311.21	4.8575	0.2285	0.3345	0.693	12.0977	0.149301	50.9782	4.59938
BLIN2-1212	630	5.6625	322.56	533.69	366.585	0.877583	691.676	12.5912	2.29061	0.257018	0.448719	9.69379	0.802104	47.9621	3.11157
BLIN2-1212	630	8.24117	286.07	1029.41	269.378	0.3765	654.005	21.7661	15.0061	0.926099	0.2165	22.6133	20.9588	133.482	8.45445
BLIN2-1212	630	5.21082	121.73	925.97	93.3041	0.407	427.518	17.5336	0.353597	0.25148	0.2335	3.94107	0.0586852	20.2206	2.31529
BLIN2-1212	630	5.4173	103.09	273.13	17.5594	0.3715	660.128	5.63711	3.40264	0.32901	0.213	4.98169	0.40668	28.1181	1.15056
BLIN2-1212	630	6.55892	98.26	537.46	174.884	5.65529	442.271	4.09739	0.528637	0.1195	0.248	12.4121	0.169353	56.3543	1.15121
BLIN2-1212	630	2.03058	252.79	246.1	9.26885	0.415	652.844	4.10799	0.674949	0.115	0.2375	2.09299	<0.039	13.2354	0.466705
BLIN2-1212	630	3.06312	208.23	750.69	125.978	7.90958	435.659	17.0667	3.16464	0.347956	0.2375	7.7755	0.614998	58.9074	1.83305
BLIN2-1238	631	114.598	369.07	470.56	107.826	11.1733	985.012	22.9943	16.9075	2.54686	0.2155	56.7194	0.543463	47.5418	21.1417
BLIN2-1238	631	181.235	298.38	771.36	630.019	36.5152	814.454	22.3359	12.9229	1.63315	0.2185	36.2039	0.223088	24.7748	12.0892
BLIN2-1238	631	58.0575	765.56	796.98	137.627	23.8396	1346.34	37.285	82.0279	4.06457	0.203	124.582	2.62398	137.382	33.1138
BLIN2-1238	631	49.4928	380.26	481.6	244.456	16.4724	874.675	18.9812	40.9184	3.53227	0.2105	78.6481	1.1488	78.2558	22.7401
BLIN2-1238	631	253.525	308.15	545.11	152.395	34.1968	789.917	19.6765	19.0138	2.51648	0.218	59.5557	0.3134	33.1147	19.8705
BLIN2-1238	631	31.9099	488.41	807.67	255.897	16.4538	1272.5	20.2919	62.1049	3.11541	0.384	104.019	1.93532	150.721	22.3571
BLIN2-1238	631	41.6559	308.95	495.91	159.858	42.6735	764.43	21.2822	51.1821	3.08473	0.2055	83.9113	1.28312	116.338	23.7092
BLIN2-1238	631	53.3977	415.13	1008.72	122.499	20.716	1183.79	13.927	36.879	2.02593	0.7945	77.7111	1.30531	49.5192	17.8954
BLIN2-1238	631	379.727	392.34	761.93	135.37	26.1078	903.91	16.8358	20.4887	0.888637	0.812	44.0145	0.56448	61.3477	10.202
BLIN2-1238	631	123.704	650.3	1130.24	679.692	21.2998	1154.55	29.2174	19.2809	1.51862	0.5885	52.4925	0.297972	85.3943	17.1768
BLIN2-1238	631	59.398	165.76	302.32	149.24	24.308	942.388	27.3061	21.7358	0.876779	0.2115	31.8438	4.71222	18.9552	4.36257
BLIN2-1238	631	74.8863	434.77	861.66	147.475	26.5528	1782.76	22.7869	21.8927	3.57075	0.357	88.0888	5.13429	55.7606	25.2979
BLIN2-1238	631	50.9736	467.62	779.65	115.016	27.852	998.083	14.5173	17.1973	0.765677	0.5975	30.2985	0.33357	38.9282	7.30277
BLIN2-1238	631	96.2535	273.42	528.35	112.786	30.691	881.316	17.9979	23.648	0.923374	0.469	43.0722	4.51548	39.1667	6.77572
BLIN2-1238	631	230.643	340.52	721.4	213.544	45.0139	849.611	14.5956	25.2993	1.91917	0.439	57.2298	2.97903	51.1216	13.1787
BLIN2-1238	631	13.8757	421.6	919.1	90.5719	35.5824	1084.77	14.0539	19.3222	2.94689	0.588	63.8724	0.457337	36.2692	20.0123
BLIN2-1238	631	110.121	587.42	1227.97	228.44	23.7328	1109.8	29.0042	19.1842	2.35083	0.515	72.9155	4.36507	78.301	16.7928
BLIN2-1238	631	161.997	390.56	659.53	65.8033	24.6016	1357.07	14.0846	24.063	1.99284	0.6645	56.9346	0.48021	89.1362	17.1688
BLIN2-1325	633	675.132	1394.94	1192.56	440.718	17.1944	941.729	59.3975	74.7911	3.60712	0.219	114.015	2.78496	169.002	20.587
BLIN2-1325	633	552.668	1085.18	1144.01	825.095	14.3923	777.931	52.2037	51.9704	3.14866	0.2055	77.3593	1.00517	76.0885	13.2604
BLIN2-1325	633	250.482	1262.33	1385.35	766.916	100.288	994.736	66.2927	71.1074	3.34692	0.2135	98.521	5.41494	114.969	17.4647
BLIN2-1325	633	314.917	1172.67	1438.93	745.548	14.8163	945.276	70.3327	55.5898	3.78536	0.199	106.102	6.61931	162.585	19.1999
BLIN2-1325	633	159.762	987.04	1222.46	299.629	23.3184	973.742	56.1797	104.769	5.38246	0.227	147.614	3.95879	178.688	27.494
BLIN2-1325	633	276.906	1382.76	1485.83	269.209	62.1323	935.197	77.0655	51.4053	3.19913	0.483455	91.7609	2.45597	163.459	16.0556
BLIN2-1325	633	40.7999	1272.59	1172.91	314.149	11.7788	1042.09	59.4193	133.268	4.86984	0.2155	137.97	4.64817	190.695	23.2622
BLIN2-1325	633	113.381	803.21	1258.08	310.833	26.8866	861.525	42.4003	117.257	4.14234	0.2135	104.64	1.24128	105.903	18.6485
BLIN2-1325	633	307.222	823.6	1190.72	317.125	9.57177	832.739	43.786	120.122	4.38513	0.216	139.141	4.52115	181.623	25.3637
BLIN2-1325	633	179.055	880.38	1355.05	332.265	13.9456	802.93	50.6329	87.314	4.2296	0.223	84.2325	1.59035	65.3656	16.6739
BLIN-2-1386	635	n.d.	1499.02	1596.96	3448.79	31.3199	1820.8	52.6924	71.8668	3.9371	0.229	95.5655	1.37005	435.463	39.0995
BLIN-2-1386	635	30.3465	1180.09	1440.84	234.098	28.6482	1884.81	45.4827	75.6915	5.4532	0.32	100.483	1.42279	305.087	43.2215
BLIN-2-1386	635	48.6206	1522.53	1731.67	491.26	13.2941	1166.66	51.6491	35.4026	3.66003	0.5055	89.0296	1.25344	303.004	34.4438
BLIN-2-1386	635	5.82048	1596.79	2261.1	752.655	8.73696	1880.58	79.8328	65.6552	3.70006	0.2	81.3556	0.709959	211.373	25.1921
BLIN-2-1386	635	0.603	2393.97	1624.3	894.445	11.5615	1542.67	66.2934	46.9625	2.89282	0.229	65.0633	0.608682	197.463	22.5659
BLIN-2-1386	635	n.d.	1877.27	1723.81	166.107	7.64608	1295.53	55.0829	54.9312	2.28087	0.592	50.0942	0.419329	181.781	20.0673
BLIN-2-1386	635	n.d.	1399.28	2098.33	1835.87	16.1929	1540.73	62.1174	65.1642	4.65945	0.2595	113.312	1.19833	228.748	38.7836
BLIN-2-1386	635	n.d.	2318.33	1951.75	206.871	7.26578	1605.12	71.8978	38.781	3.87553	0.2715	79.3065	0.426863	200.257	31.2296
BLIN-2-1386	635	n.d.	1180.62	1943.83	292.633	9.0641	2010.99	63.6558	102.853	5.66279	0.2245	141.853	1.24228	216.091	39.9334
FOREST-1@287.2m	637	375.056	374.038	917.879	1930.92	499.185	817.001	18.6392	162.607	0.913811	2.67633	11.4286	2.01255	105.873	1.2351
FOREST-1@287.2m	637	324.765	434.247	1068.13	3364.77	211.562	1007.62	23.4055	166.531	1.05166	1.35324	11.8409	2.0292	112.097	1.20302
FOREST-1@287.2m	637	489.78	286.548	818.342	6738.81	360.681	951.687	24.0343	147.072	0.821196	1.84778	10.4432	2.15413	93.6742	0.970371
FOREST-1@287.2m	637	627.785	421.653	675.821	3460.41	389.453	1160.32	33.2664	142.207	1.03219	1.7691	14.4237	2.39722	57.7859	0.816337
FOREST-1@287.2m	637	617.326	317.757	694.579	8742.46	638.071	1068.02	21.0281	159.091	1.0217	3.11998	12.6752	2.557	121.295	1.17782
FOREST-1@287.2m	637	834.905	525.316	905.6	1180.5	246.381	555.091	14.5614	114.837	0.885165	1.03116	8.733	1.35993	72.2089	1.00444
FOREST-1@287.2m	637	387.95	451.971	1635.63	1524.81	198.481	616.346	17.3605	87.5001	1.24362	0.713768	13.6462	1.66018	81.3687	0.998969
FOREST-1@287.2m	637	560.521	215.902	754.3	2793.98	584.325	1637.62	135.663	123.801	1.79749	2.86541	47.6692	4.08814	127.641	1.98708
FOREST-1@287.2m	637	442.644	191.788	823.044	1565.15	353.997	2070.38	167.687	135.755	2.25118	1.92703	61.2197	3.648	165.007	2.43859
FOREST-1@287.2m	637	847.813	245.141	763.438	2996.63	360.565	835.653	62.2969	94.9311	1.85091	1.45018	25.4363	3.36992	140.277	2.14853
FOREST-1@287.2m	637	986.021	323.981	606.631	8567.25	2127.31	693.389	60.2248	98.573	1.08844	9.03218	19.4426	3.63854	119.181	1.73726
FOREST-1@287.2m	637	711.164	270.661	623.571	2346.83	376.392	894.956	67.4046	100.081	0.936116	1.43004	22.0489	2.40597	92.6231	1.17747
FOREST-1@287.2m	637	560.262	228.836	667.761	2184.42	487.819	1268.41	94.47	115.18	1.61411	2.39374	34.7964	2.38368	123.852	1.63384
FOREST-1@287.2m	637	878.687	285.484	717.476	2005.59	882.712	594.757	38.5469	90.8613	1.87062	4.01155	17.7518	2.2969	122.47	1.73901
FOREST-1@287.2m	637	981.218	268.501	590.064	2291.35	414.467	789.932	56.0372	98.5299	1.3172	1.81523	18.6119	1.81061	102.542	1.49041
BLIN-2-1432	637	206.359	999.15	561.89	588.606	80.2208	445.027	11.7581	40.6708	3.80659	0.616	45.968	0.953174	358.37	10.9495
BLIN-2-1432	637	75.387	1354.36	502.72	315.606	29.3224	519.725	14.0017	42.1224	4.2943	0.4345	43.8611	0.717115	348.124	10.5975
BLIN-2-1432	637	344.497	511.53	791.69	741.544	41.7127	415.181	16.2987	44.1133	6.84285	0.1985	69.7928	0.762431	534.636	15.4584
BLIN-2-1432	637	146.636	1541.83	366.88	370.73	36.1782	528.612	10.4968	38.4116	2.86883	0.286	36.2308	0.894225	301.882	8.55534
BLIN-2-1432	637	247.147	603.62	819.18	544.927	50.2691	497.067	17.8991	41.5471	6.92832	0.2275	65.8575	0.640115	442.403	14.8039
BLIN-2-1432	637	259.677	1280.81	534.34	271.99	45.2778	507.375	16.1353	37.7692	4.19207	0.2865	45.7319	0.648449	321.032	9.83026
BLIN-2-1432	637	204.75	1588.01	374.81	234.91	49.6077	519.125	18.174	35.053	1.89851	0.297	30.4787	0.669732	222.447	6.62355
BLIN-2-1432	637	212.196	986.21	444.79	261.431	50.5031	417.685	13.8758	39.2437	3.34653	0.411	40.8154	0.554719	395.203	10.1709
BLIN-2-1432	637	222.516	810.14	1213.57	2680.16	64.2153	830.32	34.9781	50.9814	8.75144	0.2775	132.73	2.61267	758.432	22.9298
BLIN-2-1432	637	220.207	869.75	715.88	3763.52	48.366	555.423	22.2941	45.0578	6.13442	0.2545	67.24	1.71606	455.674	14.0994
BLIN-2-1461	638	97.5351	1431.7	744.67	216.464	n.d.	1915.78	24.7808	254.652	2.12743	0.6015	38.1455	2.37766	390.667	16.9122
BLIN-2-1461	638	n.d.	1622.81	859.63	183.415	n.d.	1694.86	30.012	230.325	2.69919	0.5135	50.2124	2.28905	436.551	17.2411
BLIN-2-1461	638	735.131	1217.03	888.67	239.137	n.d.	1672.84	30.9631	245.724	1.84314	0.588	44.9477	2.74092	454.511	24.7771
BLIN-2-1461	638	n.d.	1372.51	773.69	182.507	n.d.	1608.97	27.2939	270.595	2.55785	0.362	35.276	2.28679	441.259	17.1075
BLIN-2-1461	638	n.d.	1724.76	713.95	160.122	n.d.	1665.14	18.9753	281.153	2.28998	0.39	34.1555	2.16158	408.701	17.5791
BLIN-2-1461	638	n.d.	1721.14	727.36	150.047	n.d.	1647.5	29.8493	266.393	2.14481	0.332	41.498	2.32949	424.314	16.2949
BLIN-2-1461	638	25.9702	1660.44	621.77	175.227	n.d.	1501.65	27.3283	285.376	1.59856	0.492	29.7577	1.66247	373.941	14.6608
BLIN-2-1461	638	n.d.	1378.54	833.71	237.143	n.d.	1331.88	18.4366	255.236	2.8172	0.4055	36.6288	2.19767	440.963	17.7336
BLIN-2-1461	638	0.895	1531.84	731.72	187.176	n.d.	1485.83	25.73	263.16	2.83432	0.3385	33.7171	2.00281	413.915	16.4186
BLIN-2-1461	638	53.8037	789.65	1626.54	357.736	43.409	1047.19	24.285	154.834	8.19682	0.2805	83.3558	2.1494	1039.41	36.3851
FOREST-1@828.5m	640	2502.9	60.9831	284.072	452.701	114.28	391.551	106.09	120.389	1.39676	1.8842	15.1326	1.51165	91.4645	1.95299
FOREST-1@828.5m	640	1289.5	122.149	1734.61	1263.27	124.774	1194.02	158.465	151.121	6.51029	10.056	50.3259	8.13409	452.906	10.5563
FOREST-1@828.5m	640	1492.07	102.707	1839.51	1384.98	175.828	1475.69	189.782	184.761	7.17266	10.4719	60.5366	9.16546	511.123	12.5157
FOREST-1@828.5m	640	1373.61	107.585	1681.04	1333.06	224.78	1408.21	193.173	291.822	7.35732	9.77712	59.6073	8.38541	515.806	12.6531
FOREST-1@828.5m	640	1782.76	124.426	1787.44	1501.05	205.094	1477.36	213.839	449.427	7.06003	8.66912	65.5681	10.5151	555.224	13.1666
FOREST-1@828.5m	640	2262.71	62.7393	1396.58	995.664	182.48	1171.91	134.553	79.2485	7.14483	6.66523	42.794	5.6452	332.292	8.19524
FOREST-1@828.5m	640	2292.99	84.7276	1446.78	947.617	218.22	1146.41	131.637	111.478	6.44771	6.58742	42.238	5.70839	325.386	8.08772
FOREST-1@828.5m	640	2100.14	68.1868	1406.79	1018	229.659	1175.15	131.262	81.6242	6.96966	6.69163	42.9268	5.60269	333.646	8.2926
FOREST-1@828.5m	640	2096.04	93.1382	1404.31	971.156	158.361	1131.15	132.079	93.4748	6.62869	6.41235	40.8068	5.66555	320	8.35324
FOREST-1@828.5m	640	2194.51	77.4535	1434.74	1020.66	154.979	1181.38	126.17	100.54	6.84904	6.20184	42.003	5.84893	332.582	9.08093
FOREST-1@828.5m	640	1573.77	53.5573	1231.65	892.653	97.5325	1102.57	87.2944	82.8592	5.1565	6.53878	33.0022	5.71769	300.068	6.22639
FOREST-1@828.5m	640	1550.72	57.1064	1093.1	809.794	115.046	1033.09	79.0305	72.8445	4.4914	6.0439	31.1709	5.38195	267.865	5.2981
FOREST-1@828.5m	640	1431.57	49.0458	1020.35	768.961	114.454	1010.4	77.4562	85.5251	4.18962	5.38801	27.7851	4.63316	252.75	5.07627
FOREST-1@828.5m	640	1500.44	59.0085	1168.57	838.654	128.995	1071.79	86.1711	87.321	4.66757	6.16564	32.5634	5.77702	287.095	5.74969
FOREST-1@828.5m	640	3078.88	77.9749	1267.63	842.914	193.924	835.433	95.6512	52.6053	5.88686	5.8671	37.634	4.38418	267.293	6.18536
FOREST-1@828.5m	640	2825.87	70.6022	1124.63	749.654	196.893	845.751	93.6718	51.3307	5.4242	5.3041	35.9697	4.29452	249.848	5.80084
FOREST-1@828.5m	640	1845.43	77.1171	1324.62	962.025	519.713	1004.04	122.158	72.6333	5.23277	7.76471	30.1741	5.71677	290.482	5.99256
FOREST-1@828.5m	640	222.272	235.991	1008.56	120.878	132.776	135.273	72.0596	38.7556	0.496994	1.4213	4.20991	0.811754	37.3748	0.663276
BLIN2-1522	640	376.033	1548.66	278.26	124.276	20.1561	304.465	15.6702	33.3894	0.945964	0.2495	10.685	0.334995	106.946	3.01939
BLIN2-1522	640	555.24	956.63	368.71	125.869	17.3671	305.257	16.1308	28.8791	1.65317	0.522062	14.6221	0.537519	183.794	4.72109
BLIN2-1522	640	412.885	1316.39	310.57	115.066	30.258	339.837	19.2199	25.056	1.21891	0.278	13.9511	0.449028	160.255	4.33097
BLIN2-1522	640	412.41	694.2	572.79	4820.35	18.6982	328.463	10.6404	33.8048	1.905	0.2275	16.693	0.931164	188.039	5.52911
BLIN2-1522	640	134.536	1328.65	414.75	309.085	67.5038	445.553	16.9294	30.5399	1.46171	0.4815	17.8461	1.05911	179.983	5.12595
BLIN2-1522	640	357.502	975.15	558.8	191.347	19.9835	323.209	11.3179	46.487	2.52211	0.2285	21.3554	1.05606	275.211	7.20312
BLIN2-1522	640	110.158	1097.45	707.97	195.685	39.1377	374.51	11.4353	44.6373	2.06527	0.2975	26.63	1.49699	358.408	8.69613
BLIN2-1522	640	370.791	1183.66	602.36	212.958	13.1379	325.393	11.7536	39.6242	2.15746	0.2285	17.6668	0.671469	249.439	7.05885
BLIN2-1522	640	416.229	957.92	592.94	194.82	16.8289	323.331	10.9845	34.3957	1.99025	0.241	16.7527	0.657985	221.157	6.41861
BLIN2-1522	640	211.719	1021.43	602.86	202.931	12.3829	291.362	9.68115	33.7587	1.56204	0.2235	14.5259	0.509708	172.039	4.99092
BLIN2-1522	640	362.826	1052.62	573.89	187.155	13.7452	307.855	9.54129	32.5247	1.9284	0.2355	15.0195	0.514768	173.632	4.99288
BLIN-2-1530	641	290.482	257.04	813.73	333.527	139.229	273.198	9.85251	44.718	3.31152	1.15048	29.4492	1.44845	409.227	8.73741
BLIN-2-1530	641	175.743	442.17	903.49	358.566	33.2275	344.754	12.5249	47.8356	3.74385	0.598844	40.0151	2.14731	476.863	9.36924
BLIN-2-1530	641	509.049	696.89	836.8	359.049	32.0369	344.079	14.4631	32.6495	3.33083	0.226	31.6654	2.39894	531.548	8.92659
BLIN-2-1530	641	602.32	479.27	753.98	362.368	44.5379	271.633	15.1334	34.0219	2.31906	0.487493	32.33	1.30277	287.503	6.29346
BLIN-2-1530	641	869.328	166.15	769.12	381.681	143.077	265.888	10.7865	29.0968	3.60403	1.50004	32.0282	1.66724	417.2	9.04014
BLIN-2-1530	641	415.558	268.54	709.1	359.824	73.275	321.585	16.8046	22.8259	3.21597	0.777957	31.992	1.21403	372.267	8.22529
BLIN-2-1530	641	292.022	640.36	706.38	433.706	108.699	297.185	10.5682	41.6285	3.41126	2.33946	28.5465	1.76319	418.81	8.59834
BLIN-2-1530	641	400.627	256.41	912.63	459.44	31.9347	295.362	8.45173	35.5133	1.77072	0.2195	26.2859	0.933372	226.852	5.80832
BLIN-2-1530	641	545.399	129.38	696.6	358.407	115.719	255.09	11.3875	30.1148	3.34692	1.27576	29.9858	1.75692	406.079	8.90537
BLIN-2-1530	641	909.626	371.06	618.17	347.159	58.0273	254.802	19.7268	28.076	1.99682	0.269	27.2937	1.1021	233.599	5.00144
BLIN-2-1547	642	112.98	1638.56	1185.6	378.596	26.2301	551.937	24.5964	386.674	1.67915	0.715302	42.7824	4.40163	608.919	8.24399
BLIN-2-1547	642	1622.4	574.22	759.25	379.328	64.9818	247.956	17.2112	22.3548	2.50045	0.329	22.7815	0.99547	347.993	7.10251
BLIN-2-1547	642	602.737	310.62	634.88	301.125	64.9241	220.548	12.0538	30.6507	2.31175	0.575771	17.9684	0.668464	278.79	5.74025
BLIN-2-1547	642	1877.6	323.01	858.4	438.662	61.206	262.731	18.3757	28.7257	2.08456	0.609895	23.9948	0.745598	286.629	6.41092
BLIN-2-1547	642	529.555	253.38	922.89	401.96	82.3233	311.128	13.6272	43.7148	2.76065	0.495567	25.7355	0.698835	350.494	9.08123
BLIN-2-1547	642	642.585	229.11	612.03	263.106	54.9397	314.505	13.761	42.0535	1.83625	0.3165	23.9964	0.687572	270.649	5.63092
BLIN-2-1547	642	253.617	578.11	956.03	380.997	149.633	309.674	15.0752	40.4603	2.47135	1.01684	24.3269	0.912901	306.889	6.53674
BLIN-2-1547	642	752.079	312.24	1049.95	512.481	104.177	680.287	21.4889	57.8003	3.50764	0.944548	38.0082	1.45694	570.153	11.9427
BLIN-2-1547	642	1615.67	494.09	1127.96	1749.93	100.402	397.166	19.8465	39.9376	4.1961	0.687309	41.7458	3.46398	719.947	13.7738
BLIN-2-1547	642	545.614	653.17	572.07	189.934	15.1577	357.108	15.048	38.1583	1.75592	0.219	14.1942	0.585013	266.898	5.35453
BLIN-2-1547	642	1394.61	459.27	985.54	591.093	108.404	342.587	18.0389	28.7849	3.70563	0.437	33.9713	3.56602	628.331	13.0473
BLIN2-1598	643	209.6	210.7	202.78	108.98	7.16472	78.9679	7.31718	1.70568	0.272583	0.2105	3.82804	0.182971	83.5596	0.694862
BLIN2-1598	643	416.318	320.87	243.45	421.119	23.9367	161.948	7.23809	5.02888	0.667634	0.1895	7.25854	0.444747	131.398	0.683639
BLIN2-1598	643	289.513	233.77	320.55	160.411	5.13797	102.72	9.8788	1.58548	0.376608	0.233	4.72063	0.279568	86.9201	0.872916
BLIN2-1598	643	728.492	196.34	208.17	192.527	36.4322	83.646	10.8926	3.53264	0.174421	0.2125	5.1664	0.29548	114.18	0.764549
BLIN2-1598	643	153.329	277.45	263.39	261.183	13.1281	68.9058	6.16718	1.68161	0.284766	0.248	3.8448	0.327687	87.3603	0.57379
BLIN2-1598	643	256.62	84.96	175.72	236.694	13.8709	103.626	18.3468	2.70262	0.370092	0.198	9.58031	0.459842	197.8	1.2381
BLIN2-1598	643	557.122	215.39	199.69	151.221	11.0748	77.7415	9.33688	2.00892	0.351742	0.3695	5.20851	0.45867	111.839	0.873363
BLIN2-1598	643	198.564	140.44	160.78	192.154	8.07122	97.816	24.2477	1.5289	0.50129	0.50859	6.0785	0.300233	133.867	1.02311
BLIN2-1598	643	213.369	239.47	443.81	223.651	47.1438	199.87	10.2865	7.33556	0.635281	0.445	11.4951	0.752696	250.877	2.43659
BLIN2-1598	643	319.053	173.14	266.41	226.481	9.05201	81.5584	12.6964	2.53308	0.219974	0.2635	4.53025	0.33282	96.3679	0.457357
BLIN2-1598	643	277.67	197.79	154.05	206.72	13.5022	57.3209	10.8944	2.63547	0.167	0.477	3.67954	0.146422	78.1115	0.604946
BLIN2-1598	643	n.d.	442.87	193.16	87.1127	8.04571	46.0589	2.4935	1.22323	0.1285	0.3715	2.43727	0.107565	78.2133	0.553788
BLIN2-1598	643	246.247	248	299.57	166.907	25.774	125.469	7.76129	3.38395	0.521796	0.264	7.36047	0.403576	163.475	1.03186
BLIN-2-1608	645	62.2587	110.32	32.68	50.9503	1.5356	48.2871	2.0545	0.478701	0.136	0.3385	3.54747	0.369641	44.9583	0.283144
BLIN-2-1608	645	192.333	21.37	38.43	81.3871	9.78517	45.0498	5.15495	0.703728	0.1375	0.3405	2.77447	0.308289	45.8909	0.395114
BLIN-2-1608	645	86.404	72.99	78.51	99.8902	10.3395	195.77	12.0512	1.83534	0.527603	0.2285	12.3744	0.282018	102.584	0.857573
BLIN-2-1608	645	53.1665	9.82	32.65	128.827	3.16805	56.3015	6.71393	0.596414	0.0895	0.221	3.35188	0.370182	38.0944	0.29927
BLIN-2-1608	645	236.562	74.34	62.2	25.6339	1.20658	40.7433	6.51236	0.574409	0.1485	0.363	2.78263	0.222302	38.9816	0.282894
BLIN-2-1608	645	308.706	93.85	67.61	23.4472	144.818	107.917	9.60984	1.14766	0.225	0.5465	5.08771	0.172483	48.8617	0.406143
BLIN-2-1608	645	599.792	116.86	113.5	114.453	10.0725	149.476	3.616	3.05132	0.561646	0.586	11.8208	0.614625	118.407	1.09377
BLIN-2-1608	645	44.8231	21.43	17.8	26.7073	3.64492	31.1955	4.56597	0.532221	0.089	0.217	2.54959	0.289869	32.0998	0.247961
BLIN-2-1608	645	45.9372	15.02	41.76	13.6286	3.32894	32.7711	8.65293	0.525809	0.094	0.229	2.01784	0.22215	26.9899	0.248035
BLIN-2-1608	645	58.2188	270.95	43.32	330.925	8.04377	57.4492	6.43003	0.838547	0.109	0.264	2.62798	0.381479	45.3026	0.628502
BLIN-2-1610.8	645	352.398	259.04	1168.94	471.735	33.5408	1033.6	27.5905	24.5909	2.76332	0.3145	98.9039	1.27611	521.271	3.50835
BLIN-2-1610.8	645	384.632	294.15	1211.66	1219.36	40.8109	1073.78	29.249	23.4609	3.10104	0.2915	92.1351	1.05075	481.669	3.33709
BLIN2-1602-01	645	1304.48	208.82	577.8	156.278	66.1092	358.836	12.6471	7.83654	1.72652	0.275	31.6964	0.684945	355.477	2.14691
BLIN2-1602-01	645	2357.41	217.96	412.78	234.842	124.631	626.334	18.7952	9.47302	2.72227	0.2405	47.0256	0.785373	495.402	3.42882
BLIN2-1602-01	645	1620.94	108.99	211.39	153.944	59.5966	331.328	16.6708	4.34757	1.28979	0.2245	17.6031	0.437072	195.672	1.59515
BLIN2-1602-01	645	125.621	78.58	192.97	82.8092	9.45867	102.18	10.5869	2.29312	0.597262	0.252	11.7591	0.422826	99.1727	0.860586
BLIN2-1602-01	645	120.174	351.42	188.4	40.5973	4.21091	42.9473	7.85481	1.40269	0.0785	0.2335	3.35046	0.327111	46.7697	0.331986
BLIN2-1602-01	645	411.057	42.26	177.02	82.9265	24.9954	158.01	16.7857	3.74774	0.833159	0.258	12.5031	0.43431	122.51	0.922992
BLIN2-1602-01	645	65.5612	650.74	170.19	694.688	20216.2	66.8331	13.597	5.8761	0.386556	16.6581	5.13975	0.282159	65.7934	0.542416
BLIN2-1602-01	645	2111.77	328.65	633.9	327.029	125.566	934.958	17.051	15.5667	2.99406	0.4765	48.2427	0.943343	478.483	3.55639
BLIN2-1604	645	20.9344	29.07	340.95	46.7763	1.81438	91.5916	8.4625	1.1097	0.935966	0.2385	9.14035	0.150714	75.0562	1.03736
BLIN2-1604	645	54.4793	142.54	264.31	147.954	3.60353	62.3161	6.53242	0.482596	0.1075	0.319	3.89946	0.403859	45.2638	0.54309
BLIN2-1604	645	139.244	384.58	102.79	114.258	0.723	45.1216	6.64175	0.446442	0.1455	0.4295	2.69364	0.414296	53.1142	0.315633
BLIN2-1604	645	71.5858	209.54	158.61	98.0552	5.72013	58.6997	10.6746	0.225087	0.215442	0.245	3.55087	0.424591	31.1527	0.48444
BLIN2-1604	645	120.77	249.75	223.56	112.853	4.64698	59.0078	2.8985	0.965088	0.1605	0.472	2.64598	0.399383	46.3116	0.339724
BLIN2-1604	645	28.5778	609.2	194.53	295.224	13.3096	68.162	4.84404	0.739223	0.0955	0.2825	3.4133	0.622856	45.5707	0.47333
BLIN2-1604	645	130.155	151.81	242.38	248.154	15.0206	175.544	10.1537	7.90922	0.269337	0.2595	8.04543	0.748759	109.216	1.19992
BLIN2-1604	645	274.954	267.36	665.37	306.126	32.4806	563.329	10.6865	13.7566	1.93197	0.282	37.9392	0.782359	354.51	3.12733
BLIN2-1610.8	645	0.811	371.85	327.15	1.72345	0.507	35.7533	12.9632	0.1075	0.1265	0.334	0.301086	0.0458208	9.73989	0.0425
BLIN2-1610.8	645	331.451	160.2	1010.44	474.667	39.4709	1847.5	5.50258	9.95328	7.10531	0.591612	171.518	1.18829	731.879	7.53152
BLIN2-1610.8	645	1308.64	136.78	538.16	204.224	76.2216	636.36	10.2879	18.7948	3.01027	1.37972	44.8544	0.7343	179.56	1.90506
BLIN2-1610.8	645	3910.12	164.92	597.88	516.228	44.0855	791.618	23.6353	18.0014	3.12947	0.3955	55.7431	22.0393	264.763	2.22308
BLIN2-1610.8	645	1567.94	409.87	850.04	317.892	30.4462	1320.38	10.0707	11.3092	3.68929	0.2825	130.627	1.2629	720.951	4.81405
BLIN2-1610.8	645	1549.48	381.93	614.12	292.516	52.3358	817.186	20.2128	45.2501	1.42354	0.548	51.4259	0.824413	221.553	1.68184
BLIN2-1610.8	645	1475.23	384.82	802.91	298.289	49.3707	1052.71	8.3425	18.9093	3.01059	1.5535	110.09	1.1086	649.843	3.24115
BLIN2-1610.8	645	596.682	211.87	497.93	146.517	86.2851	545.002	23.4534	7.74908	0.827218	0.3925	19.6396	0.667861	154.075	1.77293
BLIN-2-1615	646	64.4481	1218.72	202.9	59.2834	13.8241	486.054	4.236	1.75192	0.2445	0.7325	27.0528	1.44834	181.837	2.00122
BLIN-2-1615	646	1136.02	218.73	269.94	154.146	55.6834	629.905	9.96645	4.10806	2.18949	0.3925	66.9683	1.08733	191.357	4.24901
BLIN-2-1615	646	1535.9	218.83	518.15	221.092	57.5272	1265.34	9.22288	7.68692	5.11539	0.2365	157.788	1.49961	495.624	13.2541
BLIN-2-1615	646	23.7346	805	1326.57	463.296	14.6258	1594.61	13.9419	2.57804	6.98733	0.875723	129.608	10.1251	450.497	7.87785
BLIN-2-1615	646	901.218	137.2	298.25	128.372	29.8923	695.677	7.03672	2.3936	2.73352	0.522346	75.9656	1.17012	201.501	4.92088
BLIN-2-1615	646	294.895	246.01	501.83	195.432	12.9953	1209.82	6.48722	6.97428	4.08111	0.321	128.415	2.19559	415.154	7.24932
BLIN-2-1615	646	937.45	270.97	849.16	478.655	51.8838	1955.28	3.3625	6.00763	6.57537	0.578	209.808	1.73879	556.269	12.6824
BLIN-2-1615	646	2223.04	424.82	248.98	126.446	66.4419	609.607	8.88227	4.9771	1.98679	0.3335	50.31	0.772328	134.249	3.38663
BLIN-2-1615	646	2509.13	441.34	428.42	379.085	122.207	848.834	9.14308	21.6424	3.4136	0.4765	89.6604	1.19266	283.574	6.61902
BLIN-2-1630	647	17.8423	1444.44	760.48	33.9022	1.44235	98.4591	7.32932	0.996525	0.0815	0.242	4.9	0.1332	7.44421	22.8231
BLIN-2-1630	647	n.d.	1676.81	1208.03	19.6087	0.9265	81.88	3.3105	0.211	0.1975	0.588	1.8496	<0.085	12.3362	13.3989
BLIN-2-1630	647	1.9485	3907.16	642.25	22.4219	2.3525	87.9785	4.154	0.264	0.246	0.736	4.31467	<0.106	18.6863	23.7
BLIN-2-1630	647	n.d.	1068.13	786.99	21.6186	1.81921	81.6391	6.20716	0.53711	0.1495	0.442	1.96284	0.23515	8.74528	10.0655
BLIN-2-1630	647	258.587	3149.61	548.22	58.3091	11.5743	225.316	3.0315	1.36156	0.181	0.5365	22.3125	0.0856525	50.5093	79.8136
BLIN-2-1630	647	8.95487	1578.34	760.54	17.5622	0.5765	94.2926	8.11866	0.13	0.1215	0.364	2.01771	0.163601	11.7542	11.2784
BLIN-2-1630	647	76.5987	1489.24	879.13	17.2006	2.11273	84.0892	3.4005	0.927263	0.2025	0.6	1.80666	<0.088	9.35041	10.2033
BLIN-2-1630	647	277.828	1865.62	617.24	67.5244	5.43441	167.974	3.639	1.32145	0.438243	0.64	14.2837	0.327349	28.7012	53.6244
BLIN-2-1630	647	61.4213	1210.68	794.86	22.4698	2.04713	90.2114	3.1885	0.2015	0.188	0.56	3.13575	0.114564	10.4204	15.4663
BLIN-2-1630	647	28.8979	1495.09	792.25	103.23	2.85788	118.554	3.3345	1.05326	0.1965	0.585	4.61869	<0.087	12.737	26.6876
R009680	650	2059.24	434.465	541.307	51.5107	41.2322	129.729	17.9027	1.60398	3.08602	0.244844	15.846	1.98314	183.745	0.0916362
R009680	650	42.4202	501.231	491.393	34.9026	6.78044	24.9053	18.1727	0.471842	2.10841	0.264726	8.16378	2.9284	96.7219	0.045534
R009680	650	2.45889	333.964	863.106	16.9193	6.9148	25.3273	55.3537	0.496238	0.694793	0.1095	1.74697	5.06157	96.9773	0.130932
R009680	650	48.5471	162.995	316.505	19.8459	8.31991	16.9816	6.08865	1.12476	1.46666	0.786165	2.6506	7.49127	50.2278	0.0270753
R009680	650	60.0835	193.071	370.185	10.5862	4.6072	17.1922	21.4655	0.499086	0.393722	0.0845	4.54098	3.76011	54.0812	0.006
R009680	650	57.244	112.508	247.605	7.79867	9.4098	50.0407	6.26251	0.122141	0.0705805	0.184845	1.72794	3.09508	40.8125	0.005
R009680	650	32.6223	151.205	287.045	22.1699	2.50981	12.7822	7.8049	0.268085	0.12227	0.06	0.7771	4.1039	29.8131	0.0045
R009680	650	33.5881	244.532	544.975	9.2299	10.9628	15.0283	10.8308	2.05094	0.268444	0.275012	3.79794	1.75576	15.0168	1.04283
R009680	650	85.8005	935.288	750.199	55.8583	4.14995	12.8994	14.1773	0.250012	0.892585	0.0875	2.16562	0.100673	47.4321	0.773562
R009680	650	341.21	3527.59	1054.72	82.7494	51.7644	10.0537	50.4523	0.193695	3.47686	0.1015	15.2649	0.196429	287.211	0.487398
WALLARA-1@1294.3m	657	11033.9	207.862	555.52	716.413	250.016	347.863	19.3255	99.7196	1.35262	3.27906	43.3597	7.35445	1636.61	10.913
WALLARA-1@1294.3m	657	4999.37	100.252	493.554	698.955	221.15	985.918	31.4093	69.0257	1.14407	2.28757	48.4086	1.93663	900.922	5.63125
WALLARA-1@1294.3m	657	5218.3	60.1679	323.491	549.609	176.823	530.255	10.7195	69.6968	0.673685	2.02731	32.2597	1.76997	859.759	5.63218
WALLARA-1@1294.3m	657	7532.23	51.2112	444.662	793.722	159.022	602.926	23.5848	60.708	1.3001	1.78389	43.664	2.33559	1026.56	6.4447
WALLARA-1@1294.3m	657	9331.69	104.983	401.348	592.931	144.458	225.784	11.0039	112.694	1.4372	3.61621	37.4431	2.48698	1598.96	9.3707
WALLARA-1@1294.3m	657	8668.93	106.062	357.988	437.922	150.607	285.702	15.8934	103.131	1.48345	2.38783	32.914	2.03855	1286.82	17.0173
WALLARA-1@1294.3m	657	7069.71	54.0727	329.71	350.232	102.38	319.937	18.8794	69.9895	1.05773	3.14751	27.8223	2.00318	912.682	5.3028
WALLARA-1@1294.3m	657	10423.9	165.291	649.06	859.762	168.946	295.949	21.7758	156.971	1.86581	5.91161	37.0691	2.9999	2020.25	13.3097
WALLARA-1@1294.3m	657	7866.51	108.056	524.17	1175.28	158.26	419.38	23.2273	86.0751	2.24943	1.07231	42.6039	3.15161	1457.07	12.305
WALLARA-1@1294.3m	657	7292.47	66.5995	441.997	643.718	187.526	771.658	28.3552	68.8839	1.15703	2.44174	45.7286	1.92609	1046.07	5.77411
WALLARA-1@1294.3m	657	7575.1	106.368	524.022	803.089	147.107	620.063	24.4689	99.9029	1.58296	1.93331	41.0094	2.47276	1200.96	7.63655
WALLARA-1@1294.3m	657	6620.03	99.7935	568.161	879.401	176.503	497.205	32.3618	50.9305	1.80273	1.99345	36.2911	2.38261	1386.14	8.72548
WALLARA-1@1294.3m	657	9979.27	131.56	479.503	686.046	161.494	277.248	11.0808	91.2299	1.66007	3.2056	35.127	2.64092	1739.2	10.3805
WALLARA-1@1294.3m	657	7452.44	56.65	470.306	644.881	196.807	609.049	22.9608	62.4746	0.969031	1.77726	39.1443	2.28121	973.039	6.67127
WALLARA-1@1305.1m	657	6767.86	120.68	162.15	1221.04	178.246	160.84	3.0942	4.56091	3.80274		14.3037	36.8974	1728.73	8.38943
WALLARA-1@1305.1m	657	7621.2	113.091	147.5	1697.09	262.448	123.267	8.34358	5.83561	2.45256	1.06695	10.6212	22.5455	1492.28	6.61631
WALLARA-1@1305.1m	657	5857.29	197.758	194.981	948.299	195.924	174.816		11.0351	4.13429	1.54284	27.3939	20.1623	2271.87	8.99271
WALLARA-1@1305.1m	657	7446.31	166.646	183.554	1211.28	210.221	167.81	6.99196	7.50807	4.13921	1.15084	15.9899	30.374	2530.77	10.468
WALLARA-1@1305.1m	657	7235.9	196.341	192.089	1114.04	232.101	177.621	1.7	8.10756	4.32814		18.153	19.5896	2182.21	9.47738
WALLARA-1@1305.1m	657	6509.52	114.841	203.752	1401.62	217.619	133.16	11.5357	14.0448	2.20054	0.641213	12.9883	30.6042	1598.04	6.02121
WALLARA-1@1305.1m	657	6428.23	132.024	176.247	1372.67	219.341	128.415	4.99881	7.27076	2.06232	0.807319	10.8064	27.8265	1638.88	6.46206
WALLARA-1@1305.1m	657	6069.42	146.79	164.971	981.602	247.798	155.013	9.65463	6.97785	2.56052	0.636885	11.677	35.4463	1796.41	8.73447
WALLARA-1@1305.1m	657	6313.72	118.755	177.233	936.794	160.71	160.827	6.76739	4.85012	4.51897	1.55779	15.5933	33.0622	2419.14	13.6607
WALLARA-1@1305.1m	657	6636.67	122.134	159.676	1314.08	156.806	146.092	5.11591	5.80779	2.13007	0.368059	12.4724	29.0065	1629.04	6.26068
WALLARA-1@1305.1m	657	6885.46	140.206	132.553	1139	157.053	139.87	4.93357	8.13382	3.06239	0.791131	14.4756	16.6871	1982.13	6.20105
WALLARA-1@1305.1m	657	5806.77	127.144	159.463	1181.11	150.199	143.164	25.2399	5.49583	3.7927	1.89424	17.0757	21.5015	2108.19	9.81122
BLIN-2-1726	657	646.977	679.83	373.7	266.673	28.7866	861.077	26.2287	67.7259	4.0252	0.3275	162.769	1.2746	523.738	33.0666
BLIN-2-1726	657	363.342	858.23	443.3	303.543	23.0626	1181.19	36.5128	464.74	3.43928	0.641115	149.697	1.15	398.948	30.0338
BLIN-2-1726	657	227.864	1257.6	394.29	272.008	14.5118	1296.54	47.122	6.77551	2.85735	0.2815	160.435	0.785641	476.245	29.0227
BLIN-2-1726	657	519.175	745.64	610.1	427.189	24.071	1615.68	39.7236	48.9274	5.39261	0.241	221.432	1.1118	588.813	41.929
BLIN-2-1726	657	387.624	1356.71	487.26	332.718	19.1443	1469.71	44.8705	17.281	3.98691	0.2915	181.792	1.16725	479.376	35.2363
BLIN-2-1726	657	749.322	691.62	576.43	446.208	34.9312	1460.76	34.5333	17.3777	4.88218	0.549669	198.421	1.09033	516.354	42.3055
BLIN-2-1726	657	461.12	890.14	566.8	360.535	29.3148	1522.52	35.0454	121.006	4.22638	0.4185	197.09	1.45414	603.3	38.3331
BLIN-2-1726	657	342.455	917.94	603.36	350.176	18.5127	1713.14	42.4186	68.7709	5.40582	0.718652	201.971	1.0838	543.394	43.4845
BLIN-2-1726	657	468.851	489.07	353.59	302.585	26.2634	803.7	20.1297	29.4132	3.49758	0.4005	115.044	1.01564	308.333	24.6533
BLIN-2-1726	657	297.032	775.71	473.1	244.952	38.6102	1183.97	34.2251	61.055	3.98049	0.823	171.084	0.665539	400.138	29.8388
BLIN2-1751	659	989.381	260.3	422.06	489.001	28.3632	1324.81	11.655	1513.51	7.70348	0.594715	214.101	1.18196	738.294	22.8315
BLIN2-1751	659	959.497	296.65	434.81	444.986	25.9712	1134.72	13.367	613.776	6.83057	0.278	184.678	0.96699	692.924	20.9475
BLIN2-1751	659	832.327	303.23	398.2	432.748	22.3142	1149.47	12.8919	736.767	6.47808	0.277	174.618	1.02465	655.017	20.5816
BLIN2-1751	659	954.927	336.84	425.9	430.59	29.2433	1245.53	16.4358	278.809	7.20404	0.329	219.653	1.33718	941.22	25.0223
BLIN2-1751	659	960.655	278.72	440.03	475.381	27.6788	1289.37	13.0683	419.966	7.3428	1.30033	214.324	1.21143	809.424	23.0635
BLIN2-1751	659	961.251	377.31	415.17	489.659	26.301	1206.17	11.779	748.906	6.52092	0.2915	176.737	1.14364	623.103	19.3119
BLIN2-1751	659	913.11	382.97	428.93	500.399	22.0269	1290.38	11.7674	617.776	6.42622	0.2885	185.292	1.00196	642.759	20.475
BLIN2-1751	659	1031.71	401.9	507.19	535.88	26.7507	1607.65	16.7587	1020.81	6.82716	0.318	259.748	1.39732	824.481	22.4428
BLIN2-1751	659	1442.58	373.61	452.79	571.75	32.6139	1497.94	16.5951	243.273	7.20983	0.3015	253.106	1.70916	930.94	24.7261
BLIN2-1751	659	968.924	426.68	435.1	501.863	22.3425	1449.65	14.8063	1923.83	5.55419	0.681277	210.906	1.15271	772.704	19.5058
BLIN2-1772	660	503.407	92.38	351.46	506.143	24.195	1077.11	7.83807	32.91	10.5984	0.91422	219.681	1.50537	984.822	46.3323
BLIN2-1772	660	358.001	175.35	362.71	408.103	22.5072	1203.34	8.76689	29.4751	8.10573	0.4845	218.238	1.47593	968.355	51.9648
BLIN2-1772	660	169.779	162.5	352.2	430.984	15.7263	1225.32	8.32506	42.7794	7.48169	0.377	203.712	1.37688	895.752	42.509
BLIN2-1772	660	664.764	112.57	304.75	445.678	25.883	962.481	7.24928	515.549	8.16705	0.946526	189.316	1.44696	836.403	38.8426
BLIN2-1772	660	840.592	131.82	310.69	373.964	26.6205	930.768	6.09102	606.081	7.47561	0.2895	191.03	1.38493	928.455	42.8918
BLIN2-1772	660	545.81	177.19	257.35	359.494	22.6383	808.428	7.8936	253.776	4.88197	0.514913	126.466	1.40127	486.439	22.8363
BLIN2-1772	660	686.007	182.99	298.91	431.663	24.4751	1018.98	10.3152	151.235	6.48033	0.228	171.267	1.39227	701.209	33.3456
BLIN2-1772	660	903.768	100.41	309.13	451.772	34.9643	975.788	9.68661	244.839	9.60374	0.673256	184.983	1.36879	920.157	41.927
BLIN2-1772	660	30.4149	184.54	403.54	374.903	17.9536	1277.7	3.1765	7.06395	7.19781	0.493	219.952	1.73382	1056.03	45.8594
BLIN2-1772	660	n.d.	120.47	344.42	383.02	19.0613	1143.76	3.392	8.06644	9.25769	0.526	200.744	1.6295	966.147	47.444
RCB1A_222.4	727	4.72828	429.639	493.224	2.23939	0.392	183.682	7.91131	0.0724192	0.035	0.0785	0.948197	<0.035	13.325	0.106139
RCB1A_222.4	727	39.4297	161.996	311.355	13.1197	5.74147	295.533	8.97697	1.11152	0.662811	0.097	4.50138	<0.043	56.3217	0.830168
RCB1A_222.4	727	8.44142	133.078	269.153	12.0793	0.864483	291.029	10.8308	5.559	0.29185	0.093	6.15489	<0.042	94.8376	0.857342
RCB1A_222.4	727	110.303	191.286	260.351	24.762	69.4395	183.108	10.3614	0.590885	0.471178	0.164982	4.76194	0.0543663	50.3851	0.654352
RCB1A_222.4	727	311.688	152.543	187.999	18.9862	12.3899	117.14	5.99701	0.952721	0.272713	0.086	5.49847	0.0396312	59.0389	0.746635
RCB1A_275.8	727	7.69544	138.147	394.28	29.1437	3.17121	336.229	14.2185	9.76742	0.341253	0.0815	10.3728	0.0901211	55.2581	1.42161
RCB1A_275.8	727	257.075	185.028	278.908	41.4657	15.7904	201.945	17.5201	3.27195	0.072	1.05878	11.1119	0.547478	89.5944	1.17533
RCB1A_275.8	727	0.236383	171.224	197.214	11.2768	2.9161	113.861	8.02966	1.30037	0.143618	0.086	4.06217	0.107942	24.9709	0.526379
RCB1A_275.8	727	0.732812	127.143	182.889	33.3727	8.55651	214.239	10.775	5.48167	0.224175	0.0885	10.0904	0.261601	67.3519	1.59774
RCB1A_275.8	727	11.1631	185.548	286.289	10.1271	3.37437	124.585	7.44868	0.584598	0.036	0.08	2.47274	0.0607375	18.5767	0.354254
RCB1A_275.8	727	2.3692	102.703	241.297	20.3932	2.49172	220.743	12.2263	5.94989	0.492242	0.082	4.50054	0.0581149	27.7404	0.87853
RCB1A_275.8	727	2.82043	134.596	362.828	29.9223	5.63119	301.343	14.9638	8.13892	0.375728	0.08	8.62721	0.0712164	44.6237	1.08355
RCB1A_275.8	727	3.1783	149.841	322.258	6.29321	35.8721	153.341	15.2259	0.013	0.0455	0.102	2.68363	0.0986809	18.4211	0.341854
RCB1A_275.8	727	102.185	93.4184	212.871	29.736	7.096	459.796	14.517	14.3326	0.332785	0.0855	10.3941	0.0745899	50.2063	1.34438
EMPRESS-517.5-517.65_m	760	6917.6	178.128	298.774	630.343	476.028	118.912	23.8305	30.7336	2.36938	5.36331	19.1675	8.70559	434.75	8.73366
EMPRESS-517.5-517.65_m	760	4354.56	387.394	458.602	642.124	311.035	263.781	23.2165	36.012	3.79733	5.42814	10.1996	9.00831	421.006	14.0891
EMPRESS-517.5-517.65_m	760	5095.49	304.567	435.668	631.536	400.646	169.587	24.322	50.4115	2.26083	4.95686	8.45028	6.6033	562.611	7.83687
EMPRESS-517.5-517.65_m	760	5728.4	431.912	496.388	1003.7	361.037	95.7412	26.297	55.2614	3.36601	0.4145	5.56249	3.88728	783.299	17.8478
EMPRESS-517.5-517.65_m	760	4982.97	188.925	352.738	506.099	314.3	78.1127	24.09	33.6148	1.24856	2.7534	3.57327	7.06237	410.768	8.0902
EMPRESS-517.5-517.65_m	760	3288.81	258.461	345.685	361.859	274.339	438.937	19.6285	19.9736	3.33103	3.92849	5.85852	9.47002	275.32	5.18035
EMPRESS-517.5-517.65_m	760	4763.14	206.918	334.157	492.328	384.018	134.156	20.371	21.8207	4.80535	4.19482	10.8733	11.9372	299.848	2.57293
EMPRESS-517.5-517.65_m	760	5973.09	194.793	339.429	855.183	420.554	60.168	23.15	64.7919	2.87728	1.41671	9.7256	4.09117	614.516	11.6033
EMPRESS-517.5-517.65_m	760	5879.09	166.37	281.441	437.6	548.728	112.755	28.105	54.0781	4.47879	8.25701	11.9174	9.83015	578.87	3.49768
EMPRESS-588.6-588.7_m	760	493.937	31.0737	378.852	756.622	32.1872	63.8267	3.536	11.34	2.26177	0.383658	1.15133	3.58579	229.517	0.523898
EMPRESS-588.6-588.7_m	760	177.955	20.5695	309.767	507.683	26.3391	40.1838	12.3531	6.31629	2.25831	0.145597	1.95485	4.45858	133.053	0.222361
EMPRESS-588.6-588.7_m	760	378.333	36.6067	376.818	669.115	42.853	61.3535	3.545	12.1043	2.9743	0.487937	2.71201	4.04316	218.433	0.728783
EMPRESS-588.6-588.7_m	760	256.677	9.13315	303.039	653.954	44.2506	23.8416	7.07408	0.928472	2.38646	0.0545	1.2539	5.87137	99.7176	0.436193
EMPRESS-588.6-588.7_m	760	1137.98	38.8847	332.747	1726.26	178.581	98.7737	21.2397	7.02812	3.85946	0.618555	7.38053	7.43721	271.96	3.91749
EMPRESS-588.6-588.7_m	760	592.932	22.762	229.884	861.622	67.8563	34.4637	8.97439	2.63651	2.46439	0.186398	1.65732	4.34967	133.989	0.816105
EMPRESS-588.6-588.7_m	760	608.396	11.5437	103.706	654.123	101.758	46.7091	10.5786	1.1324	2.03787	0.283529	3.4508	8.09807	104.338	2.18115
EMPRESS-588.6-588.7_m	760	1537.77	50.7667	233.671	2878.09	187.677	100.036	21.963	5.58181	4.26784	0.18159	8.58217	4.8562	304.712	9.42856
EMPRESS-588.6-588.7_m	760	789.304	23.8305	206.293	2171.29	127.811	64.229	10.1208	2.34137	4.23835	0.0755	6.62714	5.4914	213.778	5.14629
EMPRESS-588.6-588.7_m	760	79.686	486.808	970.937	603.342	30.865	791.009	10.8293	90.7484	1.43503	2.23539	19.4742	9.8455	2193.22	1.15767
EMPRESS-588.6-588.7_m	760	1235.63	102.659	331.002	451.897	127.909	189.581	33.3249	17.828	1.15679	1.58143	5.38449	4.11936	670.116	1.60751
EMPRESS-588.6-588.7_m	760	1291.56	34.9615	163.903	1983.83	204.849	92.082	28.8047	1.65585	3.38433	0.068	8.06405	9.43234	236.954	9.38229
EMPRESS-588.6-588.7_m	760	867.573	204.996	585.393	590.272	96.1088	261.941	12.1406	39.2839	1.97326	0.950909	7.98901	6.86423	926.148	1.45776
EMPRESS-588.6-588.7_m	760	909.349	27.1243	229.327	1701.91	126.178	47.7789	3.7735	1.57735	3.39885	0.313691	2.71701	6.45704	186.792	6.84
EMPRESS-629-630_m	760	1877.15	85.4249	228.92	478.557	318.096	95.4718	5.142	7.79633	3.3029	1.6624	3.76592	4.54274	213.546	0.191932
EMPRESS-629-630_m	760	560.487	107.148	154.887	401.482	119.099	87.5401	5.0535	12.1056	3.18788	3.39263	4.09214	8.03485	132.147	0.037407
EMPRESS-629-630_m	760	1134.2	80.7386	197.578	412.894	244.814	67.0452	5.1245	6.99367	2.3746	1.43751	3.45039	7.08832	204.102	0.27424
EMPRESS-629-630_m	760	1519.37	99.8959	234.045	456.786	306.209	86.4517	5.1505	7.22505	2.78061	1.72198	3.69525	6.0701	228.293	0.298433
EMPRESS-629-630_m	760	1808.63	82.715	198.891	532.839	295.557	76.0097	5.105	6.90445	3.46359	0.922983	4.71594	8.33528	154.419	0.41362
EMPRESS-629-630_m	760	638.267	102.49	131.01	387.265	140.673	78.7216	5.065	13.3985	2.76683	1.17056	3.32972	6.16018	135.793	0.015
EMPRESS-629-630_m	760	106.518	504.021	2167.86	1797.44	42.9474	319.918	5.515	150.866	10.037	21.6096	25.5678	37.7473	4866.25	0.623403
EMPRESS-629-630_m	760	1006.81	74.7527	211.727	480.281	161.804	223.372	11.6413	12.0395	3.29281	1.25358	4.32883	5.04716	136.772	0.313203
EMPRESS-629-630_m	760	1471.2	108.191	227.448	395.46	268.148	201.452	21.2294	7.92287	2.12066	1.95896	2.9493	4.37531	242.707	1.47325
EMPRESS-629-630_m	760	1259.62	115.729	182.151	365.417	266.138	221.98	5.0925	4.58222	2.39255	2.2193	3.33646	4.32006	179.724	0.0748797
EMPRESS-629-630_m	760	710.477	113.519	245.286	434.417	188.491	193.113	12.3573	10.953	3.10399	0.1555	4.90793	7.11286	165.882	0.139656
EMPRESS-629-630_m	760	399.039	44.5346	84.0943	201.732	114.612	168.163	5.185	3.8816	2.09349	0.657237	6.34044	2.50617	125.385	0.114262
EMPRESS-629-630_m	760	1525.46	99.387	162.758	426.278	232.851	110.797	13.1201	6.33791	2.36674	0.755069	3.90888	4.21332	196.7	0.571872
EMPRESS-629-630_m	760	1174.21	95.5654	211.239	355.016	210.095	162.981	5.195	6.27982	2.81366	1.2516	3.2663	3.94184	156.932	0.711
EMPRESS-629-630_m	760	3033.96	207.864	392.763	704.494	329.936	109.693	14.8841	9.30774	3.89635	5.24727	6.62426	3.27993	357.659	1.92922
EMPRESS-641.95-642.0_m	760	50.3706	93.6221	186.635	633.276	97.2016	34.5264	4.9765	2.76089	0.247401	4.52277	1.01844	9.55763	98.3392	0.102255
EMPRESS-641.95-642.0_m	760	85.7341	156.353	176.244	777.266	121.755	69.284	4.1925	3.20859	0.271064	3.59932	2.32465	16.5219	315.872	0.394565
EMPRESS-641.95-642.0_m	760	106.363	240.308	230.931	834.076	95.2587	105.132	4.9255	6.29868	0.243139	2.48126	2.43552	9.48604	532.433	1.23614
EMPRESS-641.95-642.0_m	760	34.9488	349.793	226.783	1102.97	123.858	181.693	4.0525	6.16387	0.421818	4.39005	6.03696	15.9451	605.272	0.653986
EMPRESS-641.95-642.0_m	760	33.1178	367.183	252.945	975.894	75.6585	154.954	3.842	5.91848	0.532669	2.67335	3.84945	16.8147	718.327	0.616295
EMPRESS-641.95-642.0_m	760	38.3924	110.304	167.68	829.6	49.4149	63.8162	3.9325	3.10689	0.39928	3.0604	1.82648	17.3885	257.17	0.305839
EMPRESS-641.95-642.0_m	760	34.9032	244.907	241.408	848.058	59.8469	111.688	8.64095	4.86559	0.453203	3.16729	4.54691	10.9421	795.394	1.27474
EMPRESS-641.95-642.0_m	760	120.075	135.884	175.956	568.718	64.0112	71.5109	4.6355	4.0012	0.226006	2.59868	1.98196	5.96401	289.052	0.643904
EMPRESS-641.95-642.0_m	760	272.945	755.895	958.681	1353.98	178.666	257.978	19.9011	18.7284	2.10365	4.33169	12.1393	8.40491	902.439	3.70194
EMPRESS-641.95-642.0_m	760	190.263	168.158	162.114	562.32	116.085	62.2989	10.9722	3.95532	0.370173	2.64836	2.44204	8.00238	466.705	1.70402
EMPRESS-758.05-758.10_m	760	1683.62	76.699	66.5513	132.274	305.956	152.006	5.7325	3.39679	0.05	1.29955	1.7091	1.64838	167.513	1.21692
EMPRESS-758.05-758.10_m	760	2774.24	177.559	201.514	425.167	271.814	162.225	29.3113	5.69949	1.62162	4.37882	3.55348	5.69939	402.902	3.50893
EMPRESS-758.05-758.10_m	760	6513.89	721.889	1509.4	430.37	581.615	2606.28	205.67	178.159	8.09046	48.7174	46.5808	117.611	5048.34	19.2494
EMPRESS-761.5-761.55_m	760	421.947	52.1981	70.9204	149.255	60.1054	2788.87	5.7035	53.5898	0.288467	2.65372	20.7773	3.2403	740.832	4.49423
EMPRESS-761.5-761.55_m	760	647.481	272.109	643.578	197.115	50.302	1668.68	8.0285	49.6714	2.59756	16.1706	76.9916	21.214	2605.11	9.10618
EMPRESS-825.5-825.6_m	760	1481.57	57.6456	45.1749	317.808	25.5518	293.908	9.2872	84.5701	4.38971	0.0777627	4.07695	1.31239	236.947	3.17248
EMPRESS-825.5-825.6_m	760	903.293	59.5285	46.3905	356.609	27.9166	282.293	7.63233	64.6879	3.19967	0.147662	16.3993	1.47166	223.729	3.2111
EMPRESS-825.5-825.6_m	760	834.437	190.997	46.9864	771.552	58.2397	277.144	11.3206	42.6664	27.1993	0.0949511	19.2498	1.98397	614.209	53.7574
EMPRESS-825.5-825.6_m	760	707.58	303.484	96.6592	1178.54	82.0006	563.065	9.91872	37.531	21.6415	0.604742	20.4358	1.84251	1058.07	22.9829
EMPRESS-825.5-825.6_m	760	521.785	186.685	78.6698	989.953	47.2916	482.498	14.3012	27.1568	24.2441	0.209103	14.9496	1.93035	733.366	36.1043
EMPRESS-825.5-825.6_m	760	866.91	156.311	48.3275	687.372	46.9711	300.035	14.5688	47.7627	28.0239	0.222733	16.4765	1.06199	538.849	29.9853
EMPRESS-837.35-837.4_m	760	245.949	10.7409	197.174	893.754	45.1633	189.037	3.2675	30.4636	5.27239	1.82915	7.04222	15.6138	333.211	1.57116
EMPRESS-837.35-837.4_m	760	316.631	5.73599	133.121	758.119	44.7106	112.984	3.237	16.296	7.83118	0.598248	3.15965	22.6244	351.436	0.861688
EMPRESS-837.35-837.4_m	760	162.8	8.10362	141.487	518.736	25.3229	199.81	2.6595	29.491	2.62704	1.60883	5.96443	5.67982	167.755	0.809346
EMPRESS-837.35-837.4_m	760	243.209	14.3749	245.27	1138.62	103.841	340.905	6.15	66.3702	6.16306	2.35693	11.1233	16.5958	380.479	2.126
EMPRESS-837.35-837.4_m	760	390.857	19.3077	207.543	966.337	44.9025	179.537	8.93984	19.4649	6.24061	1.05447	6.02702	18.8512	255.013	0.874649
EMPRESS-837.35-837.4_m	760	57.3445	57.0648	525.682	812.309	64.2565	379.698	6.616	84.9208	9.2095	2.21949	18.736	17.1368	835.822	4.86204
EMPRESS-837.35-837.4_m	760	1258.44	11.8102	97.0414	1363.58	60.1638	151.865	8.47206	1.35876	5.08781	0.044	2.8088	11.5902	278.985	2.00216
EMPRESS-837.35-837.4_m	760	3575.76	92.3205	344.091	2896.81	139.032	203.512	39.0956	9.26242	14.5948	2.50323	10.334	25.2552	906.652	11.0475
EMPRESS-1082.95-1083.0_m	780	340.221	0.859066	10.4803	626.975	20.1708	185.115	4.875	8.80128	0.077	0.189	39.993	0.151743	206.532	0.766023
EMPRESS-1082.95-1083.0_m	780	476.457	5.07309	9.48829	34.9024	48.4947	36.5458	13.4933	2.08561	0.092	0.226	139.161	0.549662	4728.17	44.6821
SKILL-DOL	790	2.29206	319.048	704.634	100.131	202.608	258.615	24.2589	18.3961	1.44292	0.212	13.5467	0.976153	410.441	12.5633
SKILL-DOL	790	1.55579	116.063	769.639	96.8483	98.0651	245.851	17.4144	8.58744	1.83827	0.197	14.3141	0.72881	363.013	13.3678
SKILL-DOL	790	90.3028	469.624	1028.71	209.129	94.3219	523.62	17.8401	57.6998	4.61944	0.176	25.9749	1.75647	701.477	27.4086
SKILL-DOL	790	1.42095	94.2117	501.727	226.411	7.97586	666.74	11.5699	123.469	5.08083	1.43876	17.2794	3.1231	705.134	10.1261
SKILL-DOL	790	173.942	92.6293	339.834	81.8865	139.497	209.325	9.71644	7.48095	0.836354	1.67344	6.30306	4.22384	560.206	2.36826
SKILL-DOL	790	23.5138	545.943	819.833	101.092	38.0331	235.247	16.8684	4.9919	1.95318	0.157	19.6751	0.713575	423.045	16.1027
SKILL-DOL	790	112.399	565	753.298	143.553	43.8185	288.672	17.48	5.83259	3.89013	0.152	18.4237	1.34848	578.56	15.7746
SKILL-DOL	790	40.2768	800.071	940.724	141.675	13.6775	337.444	12.9205	8.26811	2.53526	0.437228	22.6264	1.14945	466.666	17.4759
SKILL-DOL	790	15.2809	287.61	733.032	150.237	18.7338	331.077	13.9537	7.51207	3.63192	0.844319	18.7125	1.08022	468.292	18.1033
SKILL-DOL	790	17.1615	396.616	679.834	98.3008	39.2957	249.513	10.2705	5.68951	1.85495	0.1725	17.1333	0.577141	277.018	17.7853
SKILL-DOL	790	20.8401	315.225	673.816	107.547	43.6165	221.823	12.1515	6.85947	1.68745	0.151	16.2796	0.523114	389.985	16.7627
SKILL-DOL	790	3.77862	350.676	699.05	93.523	20.4006	266.284	14.7035	3.83423	1.77502	0.206	19.8545	0.485925	342.155	21.5565
SKILL-DOL	790	4.44793	440.932	589.969	117.511	11.4478	380.053	12.1602	20.9192	3.0544	0.393252	20.8324	0.942292	334.874	22.3906
SKILL-DOL	790	4.24733	341.517	530.452	81.9455	31.245	283.537	7.07337	20.0426	1.6418	0.1635	16.7424	0.72021	320.921	18.0161
GA2198_193.9	830	78.6213	202.655	462.573	268.916	63.778	301.266	20.6509	2.88494	35.8496	0.226392	12.347	17.1411	370.889	5.65376
GA2198_193.9	830	226.042	136.832	340.084	170.728	68.0346	263.994	17.1363	2.10218	25.2026	0.072	7.52789	17.6472	186.129	3.45676
GA2198_193.9	830	320.911	301.554	657.565	402.98	76.6968	416.987	28.3263	25.5016	38.5929	0.0745	19.4236	20.3153	388.206	7.19431
GA2198_193.9	830	59.6841	207.71	539.217	375.309	52.1961	353.268	12.3642	4.0549	48.4059	0.230891	13.4943	18.0182	469.168	7.5835
GA2198_193.9	830	746.281	283.36	711.948	327.357	154.578	338.205	29.6927	4.19278	50.8585	0.478491	19.7162	13.4252	449.685	10.7084
GA2198_193.9	830	1669.94	172.834	563.764	248.124	107.589	407.181	32.5619	10.2493	28.374	0.508875	28.5359	57.9807	334.988	6.33051
GA2198_193.9	830	314.872	161.941	463.849	202.894	70.028	328.336	27.334	5.50367	26.2143	0.175417	15.3159	28.7919	316.548	4.95287
GA2198_193.9	830	322.508	98.3048	414.912	211.123	66.6095	280.955	21.3213	5.15162	25.7831	0.230525	14.6162	38.6358	359.726	4.75474
GA2198_193.9	830	550.35	283.528	602.22	296.56	109.005	422.657	39.3021	4.5857	35.6793	0.079	23.1895	29.5264	355.742	7.62672
GA2198_193.9	830	346.809	232.741	789.072	376.108	72.5839	401.98	31.345	12.3705	36.489	0.162615	21.6677	31.3315	499.186	8.89409
MD1	980	146.364	953.81	2255.84	9114.1	63.0268	926.638	20.7399	13.6234	21.9499	1.60398	197.283	0.387543	669.85	69.2703
MD1	980	111.889	913.613	1996.75	3393.67	32.4979	1064.09	18.3877	12.8854	18.2875	0.771675	162.143	0.285441	519.26	63.0555
MD1	980	74.6329	967.555	1347.44	5679.87	38.1919	711.611	18.5921	7.66743	21.3548	1.14829	163.908	0.273007	681.228	75.5625
MD1	980	143.066	999.797	1009.08	2455.44	35.0016	549.113	15.1868	6.32903	15.1007	0.698155	108.487	0.265014	452.339	51.0235
MD1	980	99.309	771.206	1209.82	4510.37	45.4884	680.14	12.1914	7.82669	18.0638	1.15819	130.464	0.212674	513.003	59.0748
MD1	980	170.58	860.431	2207.32	3256.21	44.8732	1160.77	16.5104	13.5454	17.2556	0.911942	151.786	0.435717	373.387	45.6826
MD1	980	171.443	837.375	2196.95	2366.96	32.6791	1020.21	16.7259	13.0596	15.7952	0.701411	143.475	0.339365	362.449	44.0137
MD1	980	121.941	898.888	2581.55	1195.3	18.5048	1594.95	11.7837	13.8878	18.1524	0.561748	136.723	0.300455	360.705	51.7184
MD1	980	72.4777	730.9	1555.04	669.426	13.7878	1156.32	8.53657	12.8728	14.7839	0.442971	107.828	0.158734	339.796	45.6372
MD1	980	158.361	930.936	1358.16	2711.15	48.7593	863.837	14.0464	8.43609	17.7874	1.03716	139.107	0.245528	520.791	63.4385
MD1	980	118.955	870.703	1116.44	2906	32.404	537.259	13.558	8.5755	13.6213	0.552302	96.0889	0.153526	332.8	42.0702
MD1	980	139.475	1006.97	2708.98	2902.55	45.875	1612.81	20.6715	18.1434	18.4443	0.861509	186.017	0.47013	452.88	53.9189
MD1	980	344.073	1018.22	3812.5	1872.48	23.9706	2036.12	21.0446	23.3264	19.8206	0.652851	211.504	0.742732	394.965	52.4853
MD1	980	130.737	668.164	1469.54	1512.29	49.1171	761.057	12.0756	9.37353	15.649	0.867611	123.987	0.23212	433.731	49.059
MD1	980	112.105	893.426	925.98	2186.16	1707.17	367.348	50.7948	8.39971	5.49257	9.33804	40.1564	0.0913416	204.828	20.1865
MD1	980	108.021	768.597	1439.37	1718.72	24.1343	1305.2	9.1616	12.955	16.7423	0.578758	113.265	0.220622	424.403	48.5591
MD1	980	165.486	1011.4	2219.43	2649.84	30.9928	1975.18	11.818	10.8364	22.2178	0.697943	154.355	0.289779	478.882	65.6472
MD1	980	505.886	1001.7	2540.21	1487.15	29.2681	1993.23	16.3841	8.68743	22.5277	0.69337	194.491	0.886323	461.413	68.7963
MD1	980	144.595	1011.46	1096.46	1867.96	35.519	945.324	12.8871	8.78896	16.0693	0.442135	119.072	0.248553	498.377	56.859
MD1	980	102.345	852.364	1865.91	1428.65	23.1866	1959.29	9.47927	16.0162	18.0333	0.572261	126.51	0.271169	427.531	52.0988
MD1	980	280.031	701.239	1497.35	1489.26	25.1207	1140.29	9.90895	3.99926	18.0329	0.592836	152.57	0.596598	455.852	64.7452
MD1	980	149.818	792.368	1077.52	1831.8	34.9784	879.336	9.53665	7.95044	15.4286	0.582167	108.126	0.213996	406.237	50.8505
MD1	980	133.771	852.632	1591.62	2857.81	26.2658	1523.22	9.64533	14.0906	17.9064	0.606356	126.47	0.262592	461.539	51.1827
MD1	980	647.649	1060.59	2769.63	2355.65	127.795	2243.99	17.127	8.88792	24.5934	2.13614	203.46	1.04596	457.967	67.8209
MD1	980	126.752	635.436	1288.66	1466.04	37.0191	1382.68	8.03273	11.4074	13.1468	0.532527	94.7309	0.176614	261.882	33.0123
MD1	980	117.089	778.252	1460.04	2309.33	169.311	1286.15	10.4196	11.2224	16.805	2.47009	141.141	0.243097	490.198	53.4307
MD1	980	126.926	935.909	1078.74	1672.62	29.6738	1021.79	13.422	13.2255	13.1384	0.578425	98.4257	0.192984	373.741	41.3441
MD1	980	166.544	1203.1	1228.98	2495.99	46.6667	644.899	15.8474	7.41346	16.8116	0.954951	120.451	0.174748	554.366	57.6602
MD1	980	99.7587	841.542	1320.08	3048.59	41.4634	1066.94	10.9948	10.3679	19.1445	1.01174	146.051	0.256215	598.982	61.5356
MD2	980	191.04	1109.66	2672.07	1440.95	32.398	2918.26	12.9378	18.7236	17.7133	0.661964	179.472	0.522243	400.47	54.0094
MD2	980	102.493	1006.4	1670.66	1730.53	28.3487	1602.52	10.4599	13.5203	17.5883	0.59231	140.925	0.290122	491.593	61.1428
MD2	980	96.8951	1216.16	1070.59	1442.75	23.9385	783.298	18.3467	10.5547	14.2412	0.626872	106.365	0.151606	481.637	52.2026
MD2	980	94.9115	911.652	1331.83	1642.3	31.0448	1102.48	9.94952	10.3894	16.6472	0.537694	131.366	0.225113	489.293	59.4818
MD2	980	156.051	1095.48	2684.81	1163.34	23.9143	3193.77	10.9978	19.2991	18.2367	0.525253	153.077	0.402532	392.918	53.1459
MD2	980	340.672	858.022	2251.75	1198.95	33.9412	2055.7	12.0058	9.36884	16.0355	0.526499	114.775	0.280444	235.616	38.7206
MD2	980	122.989	829.538	1717.71	2774.54	30.4518	1710.6	9.0953	14.0252	13.0485	0.406586	101.959	0.1979	266.768	33.9871
MD2	980	290.833	1356.5	3534.79	1762.34	40.7225	4039.46	17.3725	21.11	18.8897	0.462979	203.666	0.750136	382.573	57.2594
MD2	980	176.93	867.69	1741.96	910.374	21.2555	1758.4	13.0843	13.7627	15.7746	0.418114	150.632	0.498307	477.637	51.9383
MD2	980	1110.22	1316.38	3748.63	1394.77	24.3111	3409.94	32.4035	13.95	25.7364	0.682116	320.206	1.26424	593.801	93.9462
MD2	980	127.88	825.27	2025.33	1356.17	19.8187	1851.33	12.053	13.3231	17.1721	0.456792	145.992	0.433309	473.257	53.3964
MD2	980	121.469	1218.32	1033.43	2192.94	28.129	752.065	18.901	10.4629	14.6595	0.50178	114.064	0.179538	481.609	52.8959
MD2	980	91.6402	1255.78	962.653	691.425	14.1582	752.884	26.3513	15.4753	11.27	0.392552	86.608	0.131796	396.577	42.7257
MD2	980	99.2648	1304.54	962.79	690.039	13.4627	630.822	24.8127	10.0284	15.1271	0.418372	108.176	0.134459	531.283	55.8731
MD2	980	177.644	829.967	2404.05	995.316	21.8692	2677.88	13.2773	23.5455	15.0984	0.375208	127.351	0.279089	235.428	31.5747
MD2	980	49.5544	794.07	1843.4	1370.41	16.186	2376.38	7.68892	17.9009	16.0899	0.481244	95.8492	0.129049	298.98	40.7435
MD2	980	105.363	731.028	1819.63	1542.17	27.7901	1885.25	9.40398	17.6812	12.3278	0.35544	84.0619	0.200511	189.121	25.3022
MD2	980	84.9506	760.149	1716.69	1509.64	22.508	1692.16	7.77747	15.503	13.3244	0.430257	93.7664	0.168992	275.631	35.2175
MD2	980	109.787	885.36	2398.33	1156.26	19.6745	2860.31	11.4746	21.0829	15.3287	0.292581	121.606	0.25025	211.413	30.2823
MD2	980	68.6255	972.13	1904.2	1393.31	21.43	2158.8	10.3856	17.7867	13.8238	0.508379	110.157	0.256434	399.299	42.8312
MD2	980	120.182	777.751	1405	1380.15	26.7737	1296.23	9.98311	12.4342	12.2571	0.42355	88.6097	0.205624	280.752	34.8754
MD2	980	113.157	945.62	1420.26	1549.18	36.0141	1404.47	10.3409	12.4705	12.2678	0.476583	90.4328	0.218837	295.925	35.0898
MD2	980	105.355	703.28	1424.65	1477.9	22.2328	1446.65	7.64005	12.5337	12.6023	0.415722	89.4814	0.177018	284.906	35.1567
MD2	980	54.0747	813.394	2142.42	1006.88	16.0457	2126.29	7.98407	14.8859	16.6798	0.393887	102.882	0.176526	296.651	42.0325
Lill-325.6	1039	1223.28	738.445	1199.78	593.736	209.896	636.265	297.478	362.841	14.3815	2.26538	51.2746	11.4604	3208.39	5.37933
Lill-325.6	1039	465.196	378.737	634.162	471.37	2694.82	313.717	124.284	253.539	9.6855	13.6242	36.4713	6.54085	4545.56	3.06196
Lill-325.6	1039	878.646	661.319	1011.87	632.486	2775.62	476.398	265.935	287.637	12.2905	13.0506	46.3764	10.0229	5795.05	5.78315
Lill-325.6	1039	1109.87	631.627	1255.48	534.62	97.6469	760.603	151.922	476.294	8.99781	1.91633	39.2187	12.6847	994.186	3.31972
Lill-325.6	1039	895.911	511.484	1422.61	500.236	41.2854	494.722	73.9955	315.02	11.7266	1.32174	53.3929	9.20179	920.043	3.52122
Lill-325.6	1039	12.3813	341.294	915.836	276.374	20.2519	74.6447	19.1498	23.0931	2.50287	0.322652	36.8368	1.50323	305.159	0.752093
Lill-325.6	1039	13.0068	387.403	836.044	265.003	108.405	85.7908	18.4897	29.1771	2.85755	0.522488	36.7071	1.31983	361.948	1.01032
Lill-325.6	1039	22.6806	591.968	1012.5	390.757	265.265	98.7276	20.0191	43.6071	3.44031	1.32878	44.1811	2.00586	555.847	1.50592
Lill-325.6	1039	93.8316	898.71	1126.79	279.482	338.396	128.881	23.5634	47.5279	4.26023	1.80364	49.6127	2.27256	822.583	3.23682
Lill-364.3	1041	655.768	1822.17	454.764	23.9475	158.315	1017.25	14.486	57.3507	3.10696	0.0835	51.8124	0.832782	609.666	15.6802
Lill-364.3	1041	317.282	1247.56	393.992	30.7693	167.076	615.854	10.3043	81.1213	3.3538	0.277371	46.4713	1.20717	463.592	15.1084
Lill-364.3	1041	477.067	1525.65	474.914	59.0794	333.424	944.747	13.9779	148.44	3.89432	1.47751	55.7107	1.74076	588.273	19.248
Lill-364.3	1041	292.002	1501.3	468.147	33.1964	683.824	1329.37	13.2834	82.0064	3.94905	0.20192	64.2876	1.61118	573.678	19.0074
Lill-364.3	1041	496.553	1117.73	387.977	22.8324	155.097	915.491	9.88625	141.738	3.70138	0.197126	45.3318	1.22045	458.807	14.3395
Lill-364.3	1041	94.607	2932.48	602.947	106.773	383.779	2330.06	47.2088	3.1764	2.80554	2.1332	62.5232	2.37866	484.532	9.12282
Lill-364.3	1041	74.796	3275.01	486.886	182.876	259.754	2168.65	41.0833	2.71325	2.633	1.21386	41.6743	2.03121	438.831	7.77099
Lill-364.3	1041	227.69	2237.22	726.205	43.8055	36.2455	1275.48	29.3258	2.37015	1.7966	0.063	37.3213	1.5974	296.768	9.40833
Lill-364.3	1041	247.618	1801.17	441.288	22.4381	46.6136	911.37	13.6837	7.66937	1.45709	0.063	40.184	1.49039	243.711	10.672
Lill-364.3	1041	260.01	2023.61	441.064	23.3619	51.3018	1142.34	12.7239	10.4588	1.68653	0.064	48.4923	1.40079	284.956	12.2508
Lill-382.7	1042	87.9023	2010.65	776.63	62.377	33.1583	2376.59	50.285	4.3273	7.75239	0.201763	103.309	2.66938	820.615	40.609
Lill-382.7	1042	76.9691	1774.59	818.398	63.6695	32.0005	2571.24	63.5507	4.79517	9.73942	0.182316	111.979	2.44959	892.116	42.8984
Lill-382.7	1042	138.697	2624.53	857.459	39.9972	26.0749	2691.82	49.7594	10.7784	8.16224	0.0535	80.2279	1.71273	635.04	44.5935
Lill-382.7	1042	63.6707	2017.19	690.631	57.7078	10.6394	1757.19	60.0203	3.82805	7.29976	0.215527	95.3773	5.97834	721.936	39.6441
Lill-382.7	1042	81.2513	1925.15	681.199	55.9639	14.3385	2307.02	50.3638	5.00363	7.30148	0.0505	92.1165	2.21591	691.667	40.7545
Lill-382.7	1042	71.1984	2547.72	767.868	70.6296	21.2922	2360.27	73.1469	5.17324	8.05824	0.102289	107.024	6.5379	753.31	44.4654
Lill-382.7	1042	68.5774	2511.78	709.928	66.755	22.971	2161.08	57.9026	5.08576	7.83497	0.203704	101.308	5.70029	727.986	46.0938
Lill-382.7	1042	98.3863	1697.74	736.244	59.7424	26.2785	2316.93	52.4663	4.39684	7.52746	0.187022	99.8931	2.51349	811.065	41.7972
Lill-382.7	1042	53.1901	1790.22	690.983	69.2286	26.786	2519.98	57.8761	4.76424	8.92883	0.154791	115.831	2.71961	857.3	43.1349
Lill-382.7	1042	67.0298	1885.94	760.073	70.1703	5.19962	2448.59	63.6178	4.5864	8.71122	0.051	108.892	2.54092	875.162	43.5901
Lill-384.85	1042	39.8398	2339.42	623.086	58.3663	31.6518	2036.59	71.7165	2.9243	6.51083	0.129792	79.5736	2.09223	494.917	30.1262
Lill-384.85	1042	17.0557	1695.47	624.548	63.825	28.79	1784.38	83.1236	4.48847	5.6515	0.039	89.828	3.07629	564.515	30.0561
Lill-384.85	1042	19.5525	1103.45	599.132	59.8505	23.7337	1615.85	81.1744	2.873	5.64106	0.038	88.3705	2.70216	519.442	26.5697
Lill-384.85	1042	24.9771	918.293	671.468	65.538	39.0196	1617.91	90.0805	2.90874	6.35251	0.117088	98.5115	3.21145	673.306	30.1703
Lill-384.85	1042	60.5267	1813.75	626.81	73.4175	35.7032	1836.48	69.4673	3.75931	6.36288	0.107747	96.8533	2.6482	611.181	33.7064
Lill-384.85	1042	369.776	2804.06	638.935	59.0509	228.202	2039.82	54.8495	7.92416	5.26747	0.544967	89.8322	1.41958	573.488	28.2438
Lill-384.85	1042	41.7124	2158.92	545.444	54.3744	94.9873	1939.51	47.4997	4.23058	5.73426	0.424847	64.884	0.818518	544.701	25.1972
Lill-384.85	1042	30.1442	2356.9	742.655	72.0877	244.507	1655.55	36.636	5.32237	7.65714	1.02722	98.642	1.67012	726.278	34.4518
Lill-384.85	1042	48.9873	2307.15	605.222	65.6935	75.6991	2078.93	49.1515	3.99465	6.08109	0.125541	67.5588	1.14683	577.631	26.2221
Lill-384.85	1042	12.7141	1493.87	668.134	63.8113	29.585	1593.57	88.3766	3.64253	6.849	0.0917742	102.069	3.3568	668.038	32.9207
Lill-384.85	1042	18.1358	1855.32	466.881	34.7602	36.2607	1785.34	41.1066	3.43113	4.08586	0.0842408	45.5327	0.712301	458.798	17.7142
Lill-384.85	1042	50.8755	2045.67	613.725	55.0344	35.2791	1721.36	82.5131	4.88191	6.36276	0.038	87.2302	2.4836	596.46	31.2753
Lill-384.85	1042	44.5324	2466.8	644.969	92.1641	109.659	2217.2	53.0591	3.27986	6.21013	0.349205	75.154	1.18043	864.025	26.6483
Lill-384.85	1042	61.205	2405.84	589.313	46.1352	56.0084	2078.17	45.2829	2.63214	5.3037	0.361112	64.2386	1.25196	538.438	23.8566
Lill-384.85	1042	110.053	2108.13	548.992	46.792	50.7734	2067.59	43.6313	3.78262	4.09407	0.0405	60.5718	0.998161	513.367	20.7835
Lill-444.15	1045	52.9774	2263.66	835.919	206.657	16.8102	1294.13	25.8022	78.7501	2.08798	0.126014	39.9873	0.544009	214.09	6.33837
Lill-444.15	1045	52.458	2096.43	660.642	126.972	20.7895	1304.96	20.7874	99.2088	3.36771	0.037	59.4107	0.850936	256.534	9.9665
Lill-444.15	1045	110.224	1918.68	614.958	255.516	12.3685	1224.31	22.1188	105.969	2.24346	0.0365	45.5311	0.948823	210.715	6.05643
Lill-444.15	1045	29.9828	984.101	569.51	183.218	268.557	533.747	16.0163	67.6525	6.2851	1.33772	104.007	1.3127	465.999	15.7616
Lill-444.15	1045	101.85	1486.76	654.399	68.8403	26.5365	990.559	18.1707	143.897	3.611	0.104947	66.6583	0.742418	306.116	10.6891
Lill-444.15	1045	16.7758	2258.09	838.196	52.2259	4.48673	1321.88	25.3001	108.506	2.52254	0.253669	42.1984	0.409593	222.883	7.76826
Lill-444.15	1045	71.4519	1053.8	632.583	138.794	41.2131	667.667	20.1922	122.448	4.94485	0.406182	88.0517	1.27617	348.677	14.8018
Lill-444.15	1045	20.3519	1073.63	419.94	319.604	48.4892	553.944	18.849	85.7912	4.03796	0.117661	57.8331	0.881214	346.142	8.55866
Lill-444.15	1045	46.107	1484.25	489.188	107.479	23.5897	880.835	18.3511	72.0109	3.26035	0.182072	62.5824	0.889691	253.507	9.34551
Lill-444.15	1045	87.2573	2052.21	787.777	84.5795	32.1989	1354.21	21.3377	100.999	2.53339	0.039	40.4719	0.721912	183.241	7.67893
AJ15/1py_sooty	1210	40.97	479.59	230.47	71.59	86.49	580.57	9.36	17.94	0.99			47.71	160.7	0.55
AJ15/1py_sooty	1210	216.39	536.23	304.79	279.75	134.49	711.35	17.62	123.28	2.27			17.29	315.44	1.02
AJ15/1py_sooty	1210	110.81	155.71	351.84	124.93	99.77	701.97	8.21	48.4	1.39			18.07	155.95	0.42
AJ15/1py_sooty	1210	215.7	378.51	310.39	171.53	168.19	532.77	8.09	29.26	3.61			13.2	178.32	0.62
AJ15/1py_sooty	1210	46.87	424.67	331.54	175.16	107.78	811.74	8.23	30.4	1.18			28.18	255.64	0.76
AJ15/1py_sooty	1210	107.87	416.45	215.62	63.67	133.54	750.4	8.6	29.61	1.43			28.46	157.96	0.94
AJ15/1py_sooty	1210	122.95	265.94	156.6	83.66	62.05	765.45	9.58	28.11	1.3			10.49	169.69	1.25
AJ15/1py_sooty	1210	225.61	293.54	245.88	266.67	84.28	291.55	10.35	148.53	1.25			4.87	273.6	1.43
AJ15/1py_sooty_grain	1210	189.14	735.59	381.6	388.41	97.44	1058.05	26.83	136.58	4.55			18.69	311.95	1.42
AJ15/1py_coarse_grain	1210	183.82	684.89	327.29	123.61	78.76	1261.66	18.58	78.07	7.17			25.96	333.93	0.79
AJ15/1py_coarse	1210	140.96	465.36	239.36	106.21	110.92	806.34	8.16	42.86	1.16			32.2	341.64	0.4
AJ15/1py_coarse	1210	120.64	555.28	336.83	145.5	86.45	1018.56	7.7	23.64	3			26.47	297.92	0.62
AJ15/1py_coarse	1210	130.58	408.53	395.89	86.49	80.96	897.86	8.24	52.97	2.05			23.75	263.83	0.25
AJ15/1py_coarse	1210	148.45	578.22	379.88	77.73	177.44	896.55	18.71	46.41	2.95			18.84	496.98	0.71
AJ15/1py_coarse	1210	209.19	474.39	294.93	97.92	63.1	994.03	7.94	48.81	4.49			26.93	216.43	0.35
AJ15/1py_coarse	1210	155.11	334.53	398.35	74.49	76.7	1144.08	22.03	83.51	2.21			30.91	569.27	0.92
AJ15/1py_coarse	1210	191.08	758.51	374.77	115.15	143.69	1620.32	30.8	110.25	3.28			30.84	432.22	1.07
AJ15/1py_coarse	1210	121.74	621.51	334.33	110.76	53.84	1367.4	16.67	59.7	2.44			22.25	267.54	0.96
AJ15/1py_center	1210	163.59	549.8	391.96	75.33	75.54	1048.08	17.38	129.53	1.28			24.09	245.77	0.94
AJ15/1py_middle	1210	131.67	516.03	308.57	85.95	89.57	992.22	8.15	110.14	1.02			9.71	181.44	0.9
AJ15/1py_outer	1210	189.66	557.24	368.52	120.4	82.21	1096.05	8.07	56.89	3.07			31.91	306.2	0.69
AJ15/1py_sooty	1210	60.23	293.95	183.19	87.55	62.28	585.15	9.37	38.85	0.7			7.61	185.44	0.97
AJ15/1py_coarse	1210	205.36	394.32	241.47	76.11	55.36	1060.66	18.76	66.97	1.78			32.24	299.76	0.15
AJ15/3iv py	1210	3.51	51.24	121.55	49.03	2.17	296.15	16.56	27.66	0.67			3.88	136.94	0.63
AJ15/3iv py	1210	2.86	47.92	71.7	41.23	2.06	294.49	34.22	24.25	1.27			6.62	69.54	0.92
AJ15/3iv py	1210	3.34	59.24	163.38	50.78	9.94	197.61	15.86	45.08	1			3.55	123.36	1.28
AJ15/3iv py	1210	3.23	32.88	136.02	44.9	2.08	131.17	15.37	70.46	0.83			0.55	147.45	0.96
AJ15/3iv py	1210	2.39	67.69	155.48	54.34	5.32	197.78	11.12	40.11	0.6			4.52	48.14	0.83
AJ15/3iv py	1210	4.63	53.87	193.69	50.47	4.66	158.65	21.48	22.64	0.32			2.21	170.59	1.79
AJ15/3iv py	1210	3.04	53.58	156.02	58.7	1.89	409.5	14.37	32.51	0.86			5.12	138.35	1.98
AJ15/3i py	1210	121.32	203.32	251.68	275.6	154.53	738.27	18.99	39.31	5.25			18.3	156.42	0.59
AJ15/3i py	1210	256.97	413.3	336.72	169.08	153.77	1092.54	19.17	142.99	1.22			44.33	143.76	0.83
AJ15/3i py	1210	250.62	301.86	270.56	287.4	291.1	772.46	13.13	50.06	7.03			38.47	170.99	1.12
AJ15/3i py	1210	196	863.06	389.11	217.25	83.79	756.89	8.69	91.66	2.84			38.22	162.64	1.73
AJ15/3i py	1210	207.81	404.14	318.72	180.3	47.08	1659.43	12.45	101.25	1.08			30.29	236.67	1.24
AJ15/3i py	1210	1858.91	118.95	297	163.65	89.86	543.42	60.11	20	1.95			28.42	177.08	0.6
AJ15/3i py	1210	337.09	559.39	492.35	207.2	112.92	997.07	28.41	121.77	3.4			37.99	522.21	0.49
AJ15/3i py	1210	95.14	893.74	275.28	133.78	120.42	632.08	6.83	14.62	2.35			33.61	251.5	1.24
AJ15/3i py	1210	38.29	461.48	229.54	298.18	33.11	487.04	7.75	283.69	2.25			16.97	234.49	2.22
AJ15/3i py	1210	72.72	895.73	580.01	502.81	40.31	1162.68	6.8	123.07	15.65			35.07	586.48	1.47
AJ15/3i py	1210	175.83	141.77	217.67	118.34	290.24	389.87	13.37	43.03	0.45			19.25	63.41	0.58
157395	1260	505.971	214.308	389.103	534.099	90.7427	606.955	13.1767	24.4356	1.55569	0.500149	5.72932	2.01103	26.9211	1.02918
157395	1260	642.248	155.345	321.829	488.267	60.6797	418.834	11.2226	25.2664	1.21624	0.323728	5.1701	2.07605	20.1788	0.93557
157395	1260	140.233	117.655	269.251	858.48	40.435	439.856	6.62273	10.0898	2.19976	0.118305	4.93879	1.05726	16.4015	0.874559
157395	1260	194.993	457.921	608.752	121.591	146.555	1008.17	26.7361	9.39124	1.47781	0.0949463	13.0954	2.12761	96.3981	2.83563
157395	1260	14.3682	527.283	696.719	122.648	68.6363	1295.68	31.321	11.0559	1.71245	0.211764	19.2333	3.53181	111.005	3.4061
157395	1260	72.8889	329.926	582.353	106.356	0.73828	805.405	35.0165	11.5944	1.47834	0.320695	15.201	6.42468	120.824	3.80433
157395	1260	165.559	495.855	604.393	94.8196	135.149	1197.91	30.6745	7.4752	1.57177	0.155698	14.24	6.07544	127.587	3.41931
157395	1260	153.669	153.327	406.695	481.706	46.8819	472.183	12.4783	23.9037	1.20815	0.365976	6.62325	2.13795	60.9218	1.71995
157395	1260	157.25	253.302	411.573	189.383	67.114	576.829	25.3266	244.541	1.82306	0.21766	14.8689	4.28588	202.604	4.28755
157395	1260	111.828	452.279	543.644	114.181	96.44	1235.78	30.9285	11.5931	1.89864	0.309181	16.0706	3.68739	257.187	4.16715
157395	1260	70.6021	344.558	518.612	84.987	47.1348	875.582	29.9227	5.95654	1.23097	0.126471	11.8523	1.66221	85.2211	2.56158
157395	1260	86.9058	470.865	532.835	103.966	67.1343	1517.85	28.6252	10.1062	1.61297	0.124239	15.686	1.70795	110.792	3.89918
157395	1260	129.023	294.215	467.869	112.41	89.4821	527.298	24.7431	19.9718	1.35506	0.40721	11.753	7.86074	153.657	3.33707
157395	1260	221.102	309.126	518.887	111.663	59.9462	754.706	27.5524	18.0786	2.03655		17.9778	9.51667	108.241	4.66218
157395	1260	137.015	333.416	397.896	153.78	82.983	667.674	23.4348	19.1926	1.50462	0.345934	11.3067	5.95793	65.0174	2.78372
DUCK BAY-1@244m	1260	40.0324	155.848	736.169	4429.19	1646.91	2907.9	26.3221	20.6972	2.73461	1.50925	41.6065	4.59361	4274.34	7.67182
DUCK BAY-1@244m	1260	6.76199	132.239	856.179	2675.65	6.93994	2025.23	26.8087	17.5155	2.57462	0.0662597	40.2284	1.77582	4238.57	8.98736
DUCK BAY-1@244m	1260	207.477	264.303	573.881	9134.71	297.924	4948.98	35.9722	23.6916	4.75472	0.288727	73.9749	12.6204	6641.62	12.1861
157402	1260	0.0300136	2580.76	5272.83	111.309	0.570427	12009.9	86.5871	25.6904	2.00818	0.340393	55.1286	1.4026	332.333	6.67533
157402	1260	97.7873	1212.17	686.263	112.495	51.7711	206.325	10.8982	16.6521		0.42665	6.74395	1.37811	28.8164	0.661682
157402	1260	41.924	1295.96	4364.19	115.246	31.7929	4280.56	53.0842	395.945	1.68118		27.8305	5.00754	170.74	5.55216
157402	1260	19.0143	945.57	513.34	15.9369	39.9158	106.331	6.5574	3.5728	0.238754		2.96831	0.920623	34.3244	0.309306
157402	1260	10.7185	1468.78	5894.78	202.921	125.029	10204.9	58.1108	6.16371	2.42449		39.4617	0.995986	261.191	5.69245
157402	1260	5.40664	1483.11	4084.57	153.635	4.62482	16458.5	82.9199	2.06516	2.38959	0.388907	96.795	2.99877	766.553	4.67121
157402	1260	1312.31	97.9975	274.597	748.714	1388.06	290.41	25.5222	40.3264	0.599088	2.47068	6.27746	11.9342	105.192	0.661149
V3-65.1	1360	2.69523	13.8836	183.933	112.156	33.796	19644	44.1662	10.9186	5.38422	4.0744	2084.02	11.9319	168.022	0.173709
V3-65.1	1360	4.9977	29.5392	405.201	137.797	2.94604	20401.5	47.8015	11.7119	9.2939	6.03343	1481.07	22.5435	339.64	0.206002
V3-65.1	1360	3.7458	33.825	361.1	197.581	254.834	19798.8	55.6991	24.8996	11.2108	11.7882	1518.16	19.6619	361.985	0.519081
V3-65.1	1360	2.24298	23.1409	277.827	136.371	122.717	19731.8	49.274	12.8375	7.56468	6.22133	1774.88	17.4889	291.322	0.23097
V3-65.1	1360	2.51445	17.8247	327.253	209.215	111.765	22301	43.2706	11.6738	6.63967	5.90025	1424.17	13.1305	260.424	0.276729
V3-65.1	1360	4.3443	26.3574	265.424	160.811	412.271	16955.8	39.6451	17.0229	8.10365	13.9047	1443.95	18.1914	229.659	0.333708
V3-65.1	1360	3.50126	28.6603	380.101	185.446	183.753	20170.6	66.9135	20.15	8.82989	9.10574	1552.99	18.167	315.952	0.430711
V3-65.1	1360	3.75311	30.0917	352.428	223.534	461.622	19990.7	63.4682	40.0278	11.3941	14.2541	1570.2	15.0213	331.597	0.786714
V3-65.1	1360	3.81535	30.6848	399.898	139.076	44.9517	19226.1	50.9029	9.96537	9.33467	6.73435	1334.44	21.7624	334.799	0.251
V3-65.1	1360	3.79351	28.2449	330.247	153.831	140.72	17812.1	55.665	14.122	8.06539	6.84923	1350.31	16.7582	279.89	0.345672
V3-65.1	1360	3.3514	22.7326	358.135	143.558	331.863	21157.3	45.3182	13.257	8.52411	11.1787	1560.84	17.9553	252.508	0.320439
V3-65.1	1360	6.29258	26.798	409.694	129.155	450.992	19643	51.2207	11.4961	8.9982	13.4893	1711.22	21.1779	298.448	0.266526
V3-65.1	1360	4.28128	33.7034	306.579	187.395	214.427	18615.3	51.3082	24.2924	8.55046	14.3381	1504.77	20.0468	321.075	0.484217
V3-65.1	1360	4.74515	29.648	290.98	224.774	191.481	20186.2	71.0701	18.4156	6.60624	10.6088	1305.4	13.9759	328.391	0.346516
161.8_	1360	82.7517	242.51	1879.15	151.264	140.155	932.881	48.4547	349.724	17.1966	1.09335	107.348	13.6777	474.366	11.2684
161.8_	1360	101.919	280.274	2339.35	241.073	99.6753	1058.55	44.8286	423.592	17.5433	0.3625	114.427	14.3058	528.793	11.3984
161.8_	1360	10.524	21.3935	851.53	70.0312	94.569	33.5412	9.167	268.397	2.40503	0.6945	18.4369	4.47168	77.1024	1.07154
161.8_	1360	84.6318	202.196	1194.9	61.3962	289.189	718.449	32.602	235.201	11.1057	5.07339	80.2485	9.27362	338.14	8.21459
161.8_	1360	85.6505	356.597	2026.13	95.3507	108.87	1213.03	51.789	273.283	18.7991	0.649185	127.305	12.4085	663.823	12.9413
161.8_	1360	85.5428	273.495	1695.97	80.0042	75.6551	1125.45	38.9336	235.436	17.6956	0.551164	109.472	12.0268	522.325	11.6406
161.8_	1360	79.8719	17.2597	513.471	61.8604	2877.85	49.7407	12.1929	444.389	2.29361	19.1076	25.1119	2.94121	83.1771	1.05118
161.8_	1360	46.2461	38.3766	248.642	63.2084	137.307	357.628	12.3807	53.2408	3.5847	0.167	31.9765	8.26774	80.6431	2.46381
161.8_	1360	6.13828	214.798	1495.3	104.474	1306.64	524.817	39.5975	508.576	17.8041	9.95544	95.1082	27.2789	462.462	14.7115
161.8_	1360	269.68	133.463	614.548	336.37	3418.08	341.92	21.9687	232.944	7.60909	29.048	39.9653	24.2588	158.728	4.19077
161.8_	1360	34.0358	23.4197	469.423	84.5163	1569.85	68.076	17.2031	401.019	4.18865	14.6041	27.3255	4.32701	137.68	1.9294
161.8_	1360	38.8867	228.455	3285.15	383.634	808.706	773.121	43.3219	1013.21	19.4085	5.5062	124.561	33.3666	586.157	12.834
474.5_	1440	858.581	338.601	792.068	233.571	185.618	439.861	18.314	29.5937	2.7309	2.193	52.0934	20.1482	476.256	23.6113
474.5_	1440	1004.81	342.482	738.954	227.679	217.063	439.437	15.3651	29.8398	2.56102	2.3155	54.222	25.6035	451.786	22.6314
474.5_	1440	1753.89	319.656	436.436	90.1653	449.865	217.258	46.0861	38.2611	3.97365	2.334	37.0628	66.7879	209.122	23.3481
474.5_	1440	1080.22	630.142	1120.87	328.597	509.832	471.286	21.6949	16.9176	6.06818	3.908	76.3394	49.9877	786.461	38.3336
474.5_	1440	1713.74	378.588	574.654	190.096	397.132	324.187	19.9502	14.7252	2.65389	2.6475	39.3645	67.5235	352.445	19.0389
474.5_	1440	1633.26	545.236	1105.53	377.346	313.519	626.242	26.4007	11.9441	3.50667	3.0735	80.4728	34.5002	648.648	33.0896
474.5_	1440	1044.36	378.085	691.067	240.04	278.85	500.972	20.3657	9.27629	2.30899	2.453	48.7857	51.0683	408.746	18.6004
474.5_	1440	774.249	620.846	1004.03	536.983	373.874	569.724	19.9269	63.0753	5.20454	3.2385	83.1417	65.8501	689.508	38.9616
474.5_	1440	301.427	435.492	496.152	382.589	419.741	327.222	16.0574	26.5112	1.46973	0.9435	68.5087	61.0167	266.377	35.0615
SC8-141ft	1470	893.447	39.7327	85.4653	239.606	37.2061	279.273	6.73669	9.97121	8.61959	0.370479	19.3495	47.8253	988.93	0.630177
SC8-141ft	1470	782.683	83.1631	102.243	322.669	50.0669	370.803	5.77263	13.3611	9.6541	0.265335	38.355	60.3366	1153.24	0.598552
SC8-141ft	1470	860.495	186.023	225.317	471.431	129.762	647.413	6.30561	43.3873	7.79694	0.064	45.6299	110.187	1475.2	0.553726
SC8-141ft	1470	90.091	70.6946	99.5425	206.053	85.2772	686.537	6.3515	30.4433	2.44791	0.185506	38.1254	131.009	1127.67	0.179458
SC8-141ft	1470	391.048	139.737	224.931	442.458	259.642	769.945	11.4836	60.5044	6.26607	0.171297	41.6	185.605	1614.11	0.493577
SC8-141ft	1470	205.141	41.1431	56.7338	115.765	18.7235	1069.68	4.40926	58.8066	2.13278	0.049	9.1856	86.6042	705.964	0.081408
SC8-141ft	1470	202.86	148.427	68.6257	427.834	722.878	1136.04	5.61099	35.0567	8.44925	1.55507	21.4139	320.945	1216.2	0.13692
SC8-141ft	1470	176.91	32.291	42.6308	220.681	59.4958	545.062	4.75111	20.4354	6.44363	0.138766	12.4143	93.2765	616.758	0.0913243
SC8-141ft	1470	150.828	32.3644	39.9608	248.186	51.6651	465.165	4.35842	17.1097	7.23454	0.046	14.304	119.453	766.862	0.0862853
SC8-141ft	1470	201.375	25.5937	42.26	202.888	39.8573	489.036	4.09008	17.6992	6.56869	0.047	13.2758	109.573	770.274	0.101332
SC8-141ft	1470	82.3655	26.0356	45.7985	199.364	32.6415	524.845	3.58232	23.5827	5.42786	0.0932577	10.8131	62.6483	582.16	0.0905204
SC8-141ft	1470	73.5819	15.3165	49.0287	159.673	0.294791	524.273	3.83507	23.1225	4.7649	0.0435	11.2802	60.7643	668.742	0.124514
SC8-141ft	1470	60.5815	139.775	66.3252	427.348	1857	388.902	6.67171	6.77342	11.0915	3.41936	21.2012	166.579	1372.57	0.402514
SC8-141ft	1470	6.77268	83.8877	48.2506	426.942	1223.87	341.791	2.80997	13.4191	6.72081	1.96312	11.5509	223.373	657.133	0.0970361
SC8-141ft	1470	32.4869	60.968	37.6349	326.432	715.309	250.13	3.75696	6.96645	5.25229	1.3195	7.36415	170.294	416.863	0.0945178
SC8-141ft	1470	157.68	42.0744	51.8075	313.041	200.702	714.823	3.64433	22.7436	4.40507	0.20836	7.95953	141.702	584.215	0.0610474
SC8-141ft	1470	181.009	23.7334	44.0727	161.927	46.9426	832.818	3.68736	28.4986	3.8954	0.118395	8.3194	62.3895	574.047	0.0630803
SC8-141ft	1470	124.591	65.4443	49.8689	381.801	447.767	586.204	3.55819	14.4665	8.29413	0.722258	12.0495	161.847	670.097	0.0726004
SC8-141ft	1470	102.24	18.5968	47.7257	155.518	30.0801	727.953	3.18355	27.844	3.78039	0.046	8.40331	37.1222	515.239	0.0544334
SC8-141ft	1470	181.948	15.2606	32.4887	210.709	36.6976	524.636	3.3623	13.6501	6.96949	0.0435	11.4942	75.2807	689.064	0.0744306
SC8-141ft	1470	236.066	20.0771	36.6804	187.863	34.2154	744.154	3.92484	21.8767	5.88926	0.0445	13.1389	91.3748	817.569	0.061296
SC8-141ft	1470	202.596	59.785	27.8764	519.807	871.524	421.175	3.47655	10.3454	6.29066	1.31789	8.02885	220.023	513.015	0.0458839
SC8-141ft	1470	384.337	24.9119	52.7556	166.261	35.6761	1547.87	4.58664	31.6815	5.56312	0.136185	13.1579	48.5498	832.84	0.0844553
SC8-141ft	1470	415.184	35.2317	75.5007	154.108	65.6366	923.715	5.00279	23.545	5.79766	0.119729	11.986	41.8126	893.631	0.0780877
SC8-454ft	1470	32.2695	44.8922	73.5027	119.593	135.606	430.775	7.9255	20.6462	0.1495	0.682	10.4655	1.44958	99.2628	1.05094
SC8-454ft	1470	1231.66	225.823	918.041	3047.97	180.247	410.03	66.3945	21.7819	1.89173	0.706	11.9549	5.09795	395.329	5.77887
SC8-454ft	1470	366.169	228.372	1236.3	251.125	75.089	731.871	35.8428	20.1376	2.33834	0.6225	10.711	39.5837	380.247	3.14005
SC8-454ft	1470	391.323	75.5001	1192.31	1353.97	19.0726	401.303	6.892	17.0711	6.71031	0.593	12.5158	252.056	695.065	5.20922
SC8-454ft	1470	34.7205	87.1826	763.129	1611.4	42.3279	120.554	6.83	20.9205	0.941674	0.5875	3.96344	3.94576	191.075	2.84831
SC8-454ft	1470	1.97822	42.5545	529.951	41.016	20.8069	245.424	16.2315	1.13926	0.200141	0.2465	6.51073	1.58436	225.292	2.41114
SC8-454ft	1470	4.19252	25.7518	435.415	20.8003	12.3186	60.2132	13.6837	1.3213	0.252808	0.277	3.86282	0.432392	88.2594	3.12996
SC8-454ft	1470	424.969	260.1	817.153	188.612	91.2833	484.074	21.0043	16.5475	4.98024	0.267	11.8455	3.91309	487.051	6.33968
SC8-454ft	1470	158.495	153.628	611.204	181.924	23.2242	301.669	19.0107	3.03855	1.36425	0.0855	8.3607	10.0564	435.638	1.70296
SC8-454ft	1470	169.186	137.977	533.906	213.091	23.2536	359.715	24.6733	14.8168	1.27688	0.092	18.8674	25.6704	713.829	0.858172
SC8-454ft	1470	56.4013	169.432	1200.28	692.672	309.9	343.856	20.9079	85.7031	7.78506	0.767434	26.1891	42.8297	1823.52	1.63147
SC8-454ft	1470	647.684	119.678	441.377	278.47	37.7178	248.928	15.835	14.0418	2.67927	0.34145	13.6463	22.2731	631.97	0.648392
SC8-454ft	1470	429.884	184.136	428.338	283.329	39.095	190.167	16.6655	7.31722	1.54202	0.099	13.1195	16.2843	632.862	0.678804
SC8-454ft	1470	424.454	113.305	444.946	336.869	31.4073	175.415	16.4445	12.5287	1.66771	0.108	9.61832	29.6018	514.249	0.573665
SC8-454ft	1470	197.87	131.617	546.076	215.086	18.3303	220.106	24.0119	5.16504	1.51811	0.0915	9.03643	18.1017	728.021	0.733665
SC8-454ft	1470	288.545	113.267	367.647	189.34	26.4291	151.364	12.6118	8.84113	2.57077	0.0925	11.0812	24.176	550.65	0.580524
SC8-454ft	1470	156.761	136.153	723.268	214.02	15.6723	244.483	32.2999	23.3244	1.38705	0.1145	12.3079	16.6865	480.488	2.15145
SC8-454ft	1470	377.848	117.038	607.229	378.474	33.1887	217.31	18.2481	7.15461	1.20364	0.0965	8.20383	16.1887	582.404	2.88564
SC8-454ft	1470	23.8893	79.2522	1033.37	254.419	18.9997	261.626	20.8981	2.40579	2.73278	0.337973	8.77292	122.064	474.414	1.87025
SC8-454ft	1470	297.623	145.355	603.415	290.301	21.09	229.937	13.8812	3.43922	2.63806	0.095	10.5118	14.7144	684.91	2.57964
SC8-454ft	1470	5.78078	63.2801	2235.77	605.424	32.3741	1750.5	6.46446	23.0259	12.903	0.28933	33.8842	126.434	1576.91	5.41432
SC8-454ft	1470	12.0359	75.4669	1288.44	403.047	45.4454	518.698	11.4869	11.9769	12.8318	0.384522	31.998	126.703	1527.77	5.02844
KRUP-2-07-7-4	1550	57.4215	99.1238	304.882	312.382	41.1987	1000.14	5.40051	27.5864	11.9517	0.316485	10.1789	152.113	353.311	2.65937
KRUP-2-07-7-4	1550	27.134	61.2951	141.785	279.166	45.1228	1348.1	4.33946	49.08	8.12192	0.398003	8.52709	91.7853	324.504	1.47827
KRUP-2-07-7-4	1550	26.1113	64.4127	312.867	292.173	21.3912	668.382	4.04472	19.0338	13.2322	0.326308	11.4464	82.9493	399.755	3.17163
KRUP-2-07-7-4	1550	11.6137	191.26	431.288	364.152	17.6688	974.635	4.77749	16.8046	16.2383	0.303799	13.2387	91.3511	422.451	3.88098
KRUP-2-07-7-4	1550		150.177	508.114	353.886	16.8207	1239.74	4.66474	20.237	22.9169	0.462652	15.4078	120.133	490.242	5.62403
KRUP-2-07-7-4	1550	2.76284	174.52	454.509	341.945	23.7235	681.981	4.22477	18.7331	14.4342	0.436746	11.4779	136.395	358.241	3.28717
KRUP-2-07-7-4	1550	27.2845	13.2485	185.915	167.259	19.4655	229.641	2.05594	8.06864	11.2718	0.699869	4.41235	200.902	77.3715	0.837351
KRUP-2-07-7-4	1550	78.5766	84.306	284.16	240.019	79.248	1039.52	7.51063	69.6021	12.7315	0.431583	14.1258	84.8658	511.419	2.37263
KRUP-2-07-7-4	1550	115.617	182.306	393.767	333.599	90.0704	1232.39	5.24574	37.2822	14.6297	0.516146	12.1968	149.157	381.124	2.30682
KRUP-2-07-7-4	1550		33.441	162.861	73.7319		166.992	11.4546	0.0114728	2.33611		119.689	0.129073	838.009	0.399502
KRUP-2-07-7-4	1550		58.1886	773.849	75.4171	1.84341	109.087	8.07398	0.980331	6.46447	0.2406	3.60622	258.893	55.2023
KRUP-2-07-7-4	1550	3.26253	139.731	1731.64	8.84188	5.57539	256.502	10.6433	6.31588	2.21163	0.332145	11.007	370.447	332.018
KRUP-2-07-7-4	1550	141.881	43.6716	428.05	320.175	81.4125	572.972	3.51325	20.0591	29.0822	0.580651	9.0342	301.956	162.724	2.62295
KRUP-2-07-7-4	1550	37.8484	88.5776	216.975	3244.26	33.2625	1385.31	5.18706	24.1958	10.9626	0.342721	8.54656	88.9066	281.988	2.06998
KRUP-2-07-7-4	1550	31.3888	78.7084	257.152	393.524	42.4322	1599.94	4.31288	28.4788	10.377	0.246949	9.00249	115.773	354.034	2.20468
KRUP-2-07-7-4	1550	82.6151	150.184	321.838	227.482	77.0224	1108.11	4.58574	37.0369	12.3117	0.389	10.4177	119.208	322.904	2.45019
KRUP-2-07-7-4	1550	28.8441	84.5611	378.892	277.679	24.203	1069.75	4.28602	18.5411	13.7569	0.333525	10.9741	84.2948	347.639	3.21025
KRUP-2-07-7-4	1550	12.343	136.279	425.71	221.872	17.9415	1043.34	3.77161	17.777	14.8332	0.260583	10.9215	72.9456	386.946	3.59452
KRUP-2-07-7-4	1550	82.1503	75.9042	306.294	242.051	56.5005	1096.96	3.66281	24.5077	13.319	0.268596	9.08892	160.045	335.043	2.38099
KRUP-2-07-7-4	1550	24.3416	164.861	503.519	327.188	30.0159	861.95	3.48496	17.7051	14.9373	0.40606	10.9569	156.13	300.823	3.01821
KRUP-2-07-7-4	1550	115.982	58.6269	214.782	249.299	76.1102	1161.04	3.59069	29.0637	8.9592	0.271644	7.75039	157.754	272.348	1.53182
KRUP-2-07-7-4	1550	26.4958	33.7484	188.151	213.875	23.9689	1729.35	2.41607	22.1579	8.82014	0.208597	6.82779	64.728	316.291	1.69568
KRUP-2-07-7-4	1550	41.397	141.695	363.819	288.718	50.4338	824.747	4.22245	17.5226	15.6406	0.331276	10.6278	106.363	352.477	3.15285
KRUP-2-07-7-4	1550	95.7858	113.385	291.138	203.002	87.2885	1108.98	4.95567	56.7606	10.6426	0.511232	11.176	130.715	304.164	2.44541
KRUP-2-07-7-4	1550	2.24787	49.5289	195.04	194.423	11.0767	1165.99	3.30273	20.339	7.77631	0.134219	7.48319	14.3678	414.924	1.92441
KRUP-2-07-7-4	1550	20.731	72.9597	292.968	265.068	23.1926	746.607	2.587	16.5098	9.85201	0.338736	8.26239	102.997	228.976	2.29137
KRUP-2-07-7-4	1550	27.7388	131.594	549.329	265.126	21.9966	617.441	3.85563	19.6273	24.7305	0.559433	15.6767	94.3766	432.086	6.46404
KRUP-2-07-7-4	1550	35.5808	71.7187	248.666	339.418	46.954	1374.82	4.22766	45.5995	9.38756	0.315988	8.71593	87.7167	270.419	1.9644
KRUP-2-07-7-4	1550	29.2364	142.625	518.545	268.024	25.9591	870.828	3.47624	12.3166	19.7499	0.391404	12.8526	110.466	363.028	4.93211
KRUP-2-07-7-4	1550	33.6054	44.5708	222.614	142.955	51.5725	1237.23	4.25948	122.529	15.9071	0.448126	11.064	48.8804	201.536	1.74886
KRUP-2-07-7-4	1550	192.981	69.8924	199.698	264.543	134.852	826.659	3.28748	44.472	9.82572	0.5047	10.1105	100.144	278.538	1.57415
KRUP-2-07-7-4	1550	100.117	186.017	407.199	248.408	95.637	754.227	5.23208	51.8706	15.9136	0.410568	14.1146	91.1777	378.968	2.85549
KRUP-2-07-7-4	1550	99.0235	46.9992	231.426	259.083	82.3336	1151.58	3.38689	46.7291	9.66895	0.405142	9.51806	99.3911	297.175	1.60068
Amoco 83/1	1630	393.925	132.204	81.5411	80.3431	50.568	725.529	12.3933	100.025	0.869662	0.350481	23.8166	6.38027	110.962	5.19154
Amoco 83/1	1630	26.5144	83.7246	844.09	453.197	5.83005	193.118	1.8586	1.71158	5.87766	0.0959445	13.7373	3.45256	142.406	6.25117
Amoco 83/1	1630	47.8397	482.638	631.139	295.589	10.6582	1046.06	10.237	12.7837	3.68967	0.226861	31.1341	16.0114	378.058	16.097
Amoco 83/1	1630	48.9213	28.2143	83.5568	47.2781	11.8174	88.6652	1.9351	3.72107	0.511946	0.0366574	2.41572	13.7714	39.9973	1.5811
Amoco 83/1	1630	76.9953	7.74712	24.3924	52.0859	4.52941	543.381	8.00072	n.d.	0.216112	0.0213725	42.2193	27.5813	127.008	2.4734
Amoco 83/1	1630	103.944	14.5712	59.6711	43.7197	14.8316	41.649	1.60111	2.04018	0.347734	0.0152464	5.02313	9.30727	55.5954	1.18576
Amoco 83/1	1630	431.815	21.1993	229.029	141.277	53.9889	1958.75	13.7701	392.022	1.01435	0.043419	19.8815	169.722	86.6858	3.93685
Amoco 83/1	1630	26.0478	16.3634	122.731	75.5547	10.5525	42.026	1.99633	1.76899	1.17562	0.036619	3.42155	1.80565	35.2411	1.38629
Amoco 83/1	1630	48.6065	93.5974	97.2241	207.661	7.5089	378.923	3.97001	38.6732	1.29692	0.192516	35.9234	7.47547	163.63	6.84287
Amoco 83/1	1630	95.5438	21.6823	176.515	126.663	9.05994	137.926	2.27284	2.83281	3.88594	0.221421	85.2811	1.52161	75.2942	2.50521
Amoco 83/1	1630	185.57	31.9416	386.741	407.911	19.9179	183.831	3.2112	2.20149	10.1596	0.0409298	15.2024	18.7869	106.03	1.73894
Amoco 83/1	1630	10.4849	36.3949	129.355	288.978	33.5448	1461.44	15.4511	13.343	1.66867	0.17926	185.861	6.81706	2194.14	7.74197
Amoco 83/1	1630	59.9042	61.1933	56.5079	71.8542	16.2262	1725.1	38.5279	8.91352	0.679482	0.050861	31.014	2.12849	400.875	2.3755
Amoco 83/1	1630	3.18349	17.909	98.997	235.67	2.43581	1541.53	15.4197	8.1189	1.58156	0.110037	162.857	4.09046	1676.97	6.94137
Amoco 83/1	1630	59.0453	48.5575	147.41	304.668	9.78221	1514.6	23.6465	12.1412	1.68083	0.0549551	162.968	5.07899	1791.39	7.52781
Amoco 83/1	1630	94.6551	134.264	281.461	409.769	337.255	522.398	9.73224	56.2399	1.88184	0.0984452	33.7948	53.2784	377.553	7.89559
Amoco 83/1	1630	88.7834	132.673	250.447	368.624	342.777	496.108	10.3419	39.9495	1.72397	0.11228	36.147	49.1676	382.398	7.88295
Amoco 83/1	1630	16.7453	25.776	43.5461	91.5909	6.95652	1830.97	29.7783	5.34561	0.499792	0.0179732	37.0388	1.71719	431.568	1.57091
Amoco 83/1	1630	n.d.	25.7746	57.6464	155.384	1.50119	1798.77	23.358	5.87066	0.825449	0.0340175	87.5069	1.94151	918.42	3.16052
Amoco 83/1	1630	58.4408	45.9802	137.389	286.864	5.72626	1642.06	20.5254	13.6703	1.75012	0.0151975	150.557	4.61745	1638.33	7.02689
Amoco 83/1	1630	25.7017	83.9084	308.449	373.733	27.2661	1782.13	17.8489	13.0202	2.1136	0.184008	193.334	6.44605	1993.49	10.5476
Amoco 83/1	1630	14367.8	35.3803	83.4749	157.936	167.554	257.474	400.111	12.701	3.41879	3.71897	16.1419	n.d.	129.411	5.21776
Amoco 83/1	1630	n.d.	624.185	331.014	269.893	86.8935	1037.98	100.882	33.4768	8.98685	0.981479	50.9518	3.9047	508.69	29.7683
Amoco 83/1	1630	n.d.	105.373	247.451	349.828	11.7179	246.633	6.60781	42.1714	0.565226	0.0685423	8.49256	29.2089	106.843	3.21918
Amoco 83/1	1630	n.d.	157.584	300.637	321.727	n.d.	528.336	10.1852	33.2176	1.40009	0.482279	22.9227	53.077	347.148	5.96788
Amoco 83/1	1630	n.d.	102.666	241.833	344.285	9.7418	242.625	7.51165	46.6629	0.548174	0.0281868	6.58517	24.146	101.13	3.48727
Amoco 83/1	1630	22.8544	110.777	235.094	315.829	19.2343	254.26	6.88121	44.391	0.589749	0.0497548	6.57876	24.8712	117.049	3.36945
Amoco 83/1	1630	n.d.	29.0453	158.488	83.8008	n.d.	712.731	6.99241	58.465	0.387172	0.248065	66.629	37.1792	58.639	1.54905
Amoco 83/1	1630	527.08	29.7473	102.896	110.632	n.d.	172.661	7.64282	48.6915	0.656332	<0.017	12.8286	14.6312	232.197	3.02895
Amoco 83/1	1630	n.d.	262.812	260.957	266.954	171.856	402.998	8.48793	19.9653	0.947966	0.047246	10.5249	46.2324	162.22	6.40889
Amoco 83/1	1630	n.d.	133.315	280.175	344.813	n.d.	274.639	5.54677	49.9285	0.628105	0.0317818	9.69033	28.7987	123.148	3.90724
Amoco 83/1	1630	n.d.	138.168	258.553	317.885	n.d.	283.454	5.85697	44.8708	0.704004	<0.017	8.57649	31.1145	193.729	5.43021
Amoco 83/1	1630	182.724	160.217	225.413	260.417	115.954	433.376	10.7931	31.8632	1.25897	0.554067	25.1255	300.845	292.719	12.8267
Amoco 83/1	1630	486.558	45.8702	91.9676	253.033	34.0465	191.762	6.36144	2.4281	1.91759	0.0965294	14.6664	6.15737	195.884	3.32539
Amoco 83/1	1630	567.163	62.0037	111.935	216.149	132.128	242.644	6.61949	62.9018	0.730777	0.0189183	3.87346	0.0281432	38.0859	4.74192
Amoco 83/1	1630	124.325	6.55378	38.0061	195.881	6.18455	73.0274	3.20704	3.62391	1.03766	<0.018	3.91553	11.9647	97.0551	1.61699
Amoco 83/1	1630	50.5283	94.4531	135.726	226.671	79.7285	296.368	10.5259	12.1946	0.745186	<0.014	3.40074	0.253166	389.608	1.01324
Amoco 83/1	1630	70.1238	128.537	191.875	150.652	41.9356	335.524	20.1861	43.9546	1.32231	<0.015	5.64877	0.701801	2780.3	4.72856
Amoco 83/1	1630	434.468	28.8278	95.9218	415.388	26.6894	252.506	5.50507	2.15099	2.21434	0.038328	18.1325	26.4766	213.819	5.44755
Amoco 83/1	1630	5.81659	64.4439	124.766	300.063	120.818	227.352	7.7165	9.47925	0.839973	0.0543806	6.71146	9.42725	253.06	2.82705
Amoco 83/1	1630	22.1163	90.2318	257.246	407.547	6.47743	335.531	7.27074	2.07788	8.27492	0.0564665	11.367	2.70726	95.8499	3.03501
Amoco 83/1	1630	n.d.	29.6474	60.3102	74.8465	16.2546	160.659	6.45746	0.141781	0.875404	<0.023	2.70427	0.349491	31.2578	0.539445
Amoco 83/1	1630	n.d.	48.8766	92.8535	121.526	36.6461	177.75	6.39468	2.80365	0.869399	0.0471229	14.8186	3.29955	27.848	2.34608
Amoco 83/1	1630	36.7888	25.9571	126.688	175.484	9.58146	17116.1	9.08525	13.475	6.43821	0.193997	324.216	10.7775	2313.07	4.33266
Amoco 83/1	1630	17.1832	29.6493	103.705	82.6086	11.015	5812.25	9.19292	7.2984	4.62571	0.113355	287.692	5.50374	1892.61	3.09537
Amoco 83/1	1630	15.8399	82.3575	132.348	88.7658	5.59977	11676.5	12.6924	7.60493	6.06065	0.166553	277.962	8.37227	1889.09	4.06404
Amoco 83/1	1630	14.3299	19.8747	62.9788	103.313	4.34294	813.699	50.8798	1.80995	0.945577	0.0556242	159.159	1.93197	1512.69	2.1432
Amoco 83/1	1630	61.9296	42.1009	183.631	269.023	228.961	3973.46	12.6491	11.0737	2.69092	0.831393	412.789	5.30745	2950.62	1.84651
Amoco 83/1	1630	33.0733	66.0951	133.728	124.869	11.548	5808.01	14.4163	6.48255	4.42649	0.141938	318.464	6.58522	2226.47	3.40837
Amoco 83/1	1630	34.3476	45.6652	232.696	240.522	316.89	5017.13	11.2049	19.5866	2.69214	1.26996	337.864	5.77559	2502.56	2.20094
Amoco 83/1	1630	20.1828	69.4782	142.023	95.7488	77.217	3908.6	16.7753	20.3175	3.63844	0.292763	302.58	5.47192	2093.46	2.4352
Amoco 83/1	1630	81.5391	86.0745	579.587	309.961	35.0625	14643.3	14.9058	32.1925	5.22119	0.300904	264.858	12.0615	2132.77	6.44967
Amoco 83/1	1630	18.6857	83.6179	165.179	168.803	3.95085	4672.97	17.7028	3.81756	2.24507	0.090281	245.353	4.43668	1728.89	3.45332
Amoco 83/1	1630	n.d.	5.44136	77.983	60.4083	12.6925	316.425	23.7267	0.191315	0.141479	0.0279322	4.52699	0.0571925	65.01	1.0039
Amoco 83/1	1630	n.d.	3.36818	61.4596	379.784	350.23	609.349	26.7113	0.167524	0.442847	0.765242	7.33009	0.1064	109.541	1.45133
Amoco 83/1	1630	n.d.	3.58295	301.3	58.3566	59.6514	270.685	23.9916	0.184148	0.123533	0.149499	2.76572	0.0533711	146.298	1.01797
Amoco 83/1	1630	n.d.	3.93253	379.382	9616.3	6951.1	777.11	31.9091	0.144178	6.14117	17.1035	3.63296	0.0530197	5133.06	2.85228
Amoco 83/1	1630	n.d.	3.96832	357.435	107.329	18.401	993.881	29.1086	0.151341	0.241233	0.059736	8.93907	0.0547038	308.883	2.94366
Amoco 83/1	1630	n.d.	4.95464	312.678	1089.53	769.707	534.231	28.4899	0.488923	0.880077	2.24007	5.31239	0.0644084	89.1669	1.89226
Amoco 83/1	1630	n.d.	4.40939	225.049	47.3058	1393.6	491.451	26.3693	0.207103	0.140078	3.09646	3.75541	0.0553812	172.831	1.31853
Amoco 83/1	1630	40.0837	113.75	183.511	87.4313	0.333749	561.285	32.843	0.677013	0.314252	0.0444056	4.41815	0.540515	58.7307	2.19851
Amoco 83/1	1630	<0.482	86.9181	196.176	117.503	9.89341	515.63	28.5752	0.327465	0.982008	0.0961106	6.65596	0.266384	83.3699	3.7344
Amoco 83/1	1630	n.d.	105.279	215.785	115.687	0.443574	594.606	33.6436	4.75454	0.342632	0.0343325	6.27634	0.055493	91.8923	2.6075
Amoco 83/1	1630	n.d.	97.1272	202.579	102.634	n.d.	621.059	28.2004	0.521333	1.02735	0.0268527	4.8405	0.0824451	85.5483	3.34303
Amoco 83/1	1630	43.4482	51.4382	192.301	140.201	12.2454	499.658	28.3031	0.79786	0.749123	0.0551388	6.40028	0.307661	87.0911	2.91522
Amoco 83/1	1630	n.d.	48.163	205.448	210.856	14.9504	600.305	33.8914	0.842594	1.20785	0.113453	17.7691	1.71235	255.232	10.4604
Amoco 83/1	1630	n.d.	32.5143	184.721	120.737	38.1458	580.162	33.9995	1.08582	0.281487	0.0357161	4.01654	0.195532	81.4436	1.4809
Amoco 83/1	1630	191.322	103.744	168.337	285.78	99.0119	465.864	17.3784	59.6277	1.31659	0.0292694	19.6877	41.0438	284.777	5.3485
Amoco 83/1	1630	324.385	120.715	182.815	245.537	164.611	370.309	15.9912	14.0666	2.69008	0.0768763	21.8192	32.7132	277.572	6.32416
Amoco 83/1	1630	68.9646	143.725	157.701	145.192	196.288	400.524	17.135	18.7655	1.31201	0.126719	22.3376	27.769	258.217	5.32095
Amoco 83/1	1630	161.659	94.2937	140.419	287.94	155.723	323.658	14.2001	9.90085	1.27481	0.0126922	17.8446	65.9664	181.365	5.54318
Amoco 83/1	1630	184.001	109.775	158.028	268.491	205.607	348.735	13.5348	12.5044	1.26605	0.122683	15.9107	38.419	213.308	5.21802
Amoco 83/1	1630	185.651	163.331	191.228	251.811	239.226	412.998	17.2391	17.6712	1.50998	0.140482	19.452	33.4948	254.617	5.90439
Amoco 83/1	1630	170.626	114.202	168.645	241.178	90.4162	399.38	16.5649	61.3419	1.25253	0.0666513	18.9696	34.0459	249.977	5.11149
Amoco 83/1	1630	331.818	66.2009	97.5541	222.307	172.938	1190.04	13.583	20.5684	0.89619	0.258714	19.7268	33.956	387.148	3.29007
Amoco 83/1	1630	53.1696	81.4001	138.741	251.403	113.91	1423.86	14.4443	26.6577	1.03503	0.0789515	25.653	26.5179	387.929	4.59772
Amoco 83/1	1630	144.765	78.4479	114.319	199.79	180.117	1089.57	12.2175	17.7856	0.895202	0.0557229	19.9255	20.8276	380.521	3.81637
Amoco 83/1	1630	255.774	57.8763	103.624	244.416	156.01	1207.54	12.9344	18.6317	0.811088	0.094858	21.7161	36.407	415.48	3.56701
Amoco 83/1	1630	255.466	65.0586	98.8136	240.549	152.765	1173.65	14.2148	22.702	1.35954	0.274116	27.301	35.9159	345.403	3.18837
Amoco 83/1	1630	285.101	53.6289	95.2526	249.95	190.981	1142.25	12.7761	18.9753	0.870692	0.0926059	28.1179	37.616	423.917	4.443
Amoco 83/1	1630	323.14	51.608	89.027	254.48	204.708	1049.55	11.2512	16.7758	0.740292	0.153343	20.0066	26.0155	343.925	3.74099
Amoco 83/1	1630	58.9126	59.8638	142.924	281.789	36.7521	3736.53	11.769	6.331	1.19418	0.394528	15.4599	6.39919	289.529	2.86385
Amoco 83/1	1630	520.469	64.0013	123.946	263.845	205.229	1126.76	9.27361	18.4377	0.989107	0.0704144	15.8933	31.2379	447.826	4.11891
Amoco 83/1	1630	179.849	67.9992	101.281	220.085	178.238	1190.85	10.6972	21.3398	0.849465	0.121425	24.7169	26.6668	376.819	3.99372
Amoco 83/1	1630	263.76	75.1002	120.387	193.278	156.604	1858.45	16.7921	26.8261	0.747471	0.143667	46.0786	32.3916	478.363	5.28873
Amoco 83/1	1630	111.032	287.654	283.73	285.652	121.399	422.534	14.5178	26.6361	2.08122	0.285966	4.82707	22.2622	65.9825	3.89626
Amoco 83/1	1630	217.298	118.36	269.49	327.02	220.289	336.306	9.7168	55.5551	2.68066	0.389356	26.4019	20.1031	134.305	6.4236
Amoco 83/1	1630	127.064	254.314	262.505	522.726	90.8315	465.874	13.3335	44.0621	2.52162	0.288596	20.1821	19.9051	129.545	4.72608
Amoco 83/1	1630	140.746	107.056	249.018	477.244	98.8589	321.642	9.85876	65.6358	1.5442	0.10125	20.4969	34.9032	147.617	6.49598
Amoco 83/1	1630	110.121	100.145	242.841	416.327	71.0638	295.575	9.13484	81.5227	1.45504	0.0558086	19.3538	30.3846	145.71	6.59467
Amoco 83/1	1630	135.049	106.709	254.369	389.919	96.6342	310.539	8.07805	76.8117	1.3883	0.124413	21.8525	33.4009	186.556	7.28931
Amoco 83/1	1630	n.d.	127.811	256.493	410.354	65.2084	314.792	9.60877	65.1276	1.35294	0.169267	16.4143	31.3509	156.158	4.8207
Amoco 83/1	1630	n.d.	131.173	262.891	431.694	74.0886	386.109	11.3388	66.3785	1.70534	0.0609882	21.8207	40.2681	170.707	5.83922
Amoco 83/1	1630	29.2006	113.035	234.406	354.774	82.3073	328.774	8.27442	57.5672	1.49971	0.0906993	14.2961	34.3122	170.281	4.54603
Amoco 83/1	1630	1265.42	123.024	457.261	330.818	74.564	528.929	19.9703	47.9274	5.92989	<0.048	34.2336	10.0298	138.006	11.1851
Amoco 83/1	1630	3521.11	109.856	71.7204	46.8977	106.591	151.738	5.17403	3.47695	0.304597	0.0348822	4.50135	0.83867	96.8275	3.77532
Amoco 83/1	1630	n.d.	468.577	194.699	125.569	120.191	555.817	15.5502	15.8215	2.41363	<0.037	20.3831	1.78989	408.898	14.7036
Amoco 83/1	1630	119.749	952.062	559.399	194.951	25.6592	1176.21	17.1995	9.04882	3.98322	<0.035	16.3713	0.682576	203.413	9.20695
Amoco 83/1	1630	n.d.	288.518	65.3319	82.393	102.003	170.644	6.54724	25.2513	0.888908	<0.038	11.3307	3.94589	166.939	10.4482
Amoco 83/1	1630	600.514	299.921	470.038	441.901	274.093	474.093	12.3284	19.3465	5.03199	0.250383	25.7636	56.443	249.66	21.7072
Amoco 83/1	1630	106.159	27.0268	27.5453	12188.5	56.819	112.828	4.10896	0.820144	3.57204	1.50168	9.83796	37.5357	2382.79	1.51596
Amoco 83/1	1630	785.519	153.524	244.827	324.317	38.983	1002.29	27.5437	9.73518	3.50356	0.0652734	10.9836	0.218391	3005.54	2.00538
Amoco 83/1	1630	31.1762	104.04	258.749	624.202	11.5753	340.17	5.7433	0.691057	8.99463	0.0655011	16.63	1.69152	182.743	3.20184
Amoco 83/1	1630	47.3453	66.9732	141.585	222.208	22.3355	272.959	7.26879	2.75526	2.97767	0.0537707	9.7908	3.61443	136.969	1.55287
Amoco 83/1	1630	886.623	84.0785	242.11	409.231	32.7951	288.323	5.15129	1.37429	8.18558	0.0513186	16.1059	1.79155	193.401	3.39893
Amoco 83/1	1630	114.877	54.6314	147.908	264.474	9.41232	170.927	5.50963	3.00103	5.8728	0.0318183	8.52742	0.544339	119.483	2.80052
Amoco 83/1	1630	69.0138	142.538	176.597	159.808	2.62935	1147.15	30.1088	3.62092	2.57699	0.0273449	20.5	0.986132	282.55	4.02563
Amoco 83/1	1630	164.589	10.1902	37.9727	174.979	14.0439	79.8811	2.98232	0.196926	1.59328	0.0496432	15.1401	3.21728	222.008	3.58439
Amoco 83/1	1630	377.066	51.1568	98.9015	178.438	9.73312	1256.7	13.5082	1.83406	3.24757	0.0246288	6.26368	1.70343	82.1264	0.961304
Amoco 83/1	1630	499.019	38.7656	129.929	753.744	14.36	258.938	6.29526	1.71872	4.66219	0.187183	45.6581	11.3986	662.729	14.7047
Amoco 83/1	1630	9333.9	565.507	2668.57	898.081	143.618	3734.32	19.7832	25.7991	1.67803	0.275583	16.8537	n.d.	1162.72	12.839
Amoco 83/1	1630	259.258	258.393	103.492	37.542	97.4132	404.823	4.14278	9.09651	1.26264	0.0204961	18.3428	2.03288	196.085	41.2899
Amoco 83/1	1630	828.403	107.245	58.4003	20.7382	83.0332	105.847	6.67488	10.0505	0.857204	0.047446	12.7754	1.54577	123.702	38.531
Amoco 83/1	1630	566.548	2332.64	1152.69	1005.38	63.2343	1744.52	11.9399	44.966	16.4605	0.750853	249.02	21.1917	2277.83	539.821
Amoco 83/1	1630	730.213	159.685	358.143	249.214	293.991	346.878	7.83781	13.4994	3.76928	0.592455	18.0693	19.4541	163.157	20.0551
Amoco 83/1	1630	n.d.	166.927	139.499	694.971	552.843	246.592	6.08789	2.86304	1.26014	1.36098	16.3956	3.26749	1015.84	11.2674
Amoco 83/1	1630	n.d.	213.665	143.921	825.092	1168.7	288.677	7.25029	5.601	0.989662	2.0382	20.1377	3.67404	1266.93	15.2169
Amoco 83/1	1630	n.d.	166.071	174.07	311.642	1375.65	261.684	6.62769	4.33075	1.5901	2.83668	20.9153	3.99659	659.861	13.6594
Amoco 83/1	1630	47.853	38.0361	56.5068	54.4608	27.0677	640.346	25.7887	5.31001	0.198215	0.12051	18.1463	8.56776	204.105	1.15731
Amoco 83/1	1630	180.527	50.3521	60.1238	111.164	65.5627	471.133	14.7663	22.4632	0.3082	<0.035	13.1649	19.0977	205.389	2.02001
Amoco 83/1	1630	85.8753	53.6552	73.4722	97.072	72.9448	663.268	19.1339	19.9278	0.29145	0.0636796	12.8734	23.314	164.66	2.0458
Amoco 83/1	1630	157.707	41.4593	61.1912	90.0436	46.0148	823.379	27.3415	21.6022	0.384334	0.11991	17.611	15.439	302.9	1.72224
Amoco 83/1	1630	412.458	67.873	45.8436	67.461	23.4195	473.065	20.2721	12.1263	0.181039	0.094435	13.8447	12.5909	318.611	1.85157
Amoco 83/1	1630	93.3858	23.533	19.2412	42.283	25.5871	224.038	15.808	6.00433	0.105188	<0.031	7.62669	9.99385	147.335	0.733391
Amoco 83/1	1630	102.485	31.071	45.7228	43.0271	18.6152	419.78	27.4865	6.51828	0.168902	<0.036	13.5161	6.68621	231.659	0.901582
BMR2-26110	1640	12.7385	7.65944	60.9593	24.2995		376.736	22.5008	0.585739	0.208268	0.0298471	2.0424	0.316593	58.4435	0.574775
BMR2-26110	1640	82.808	48.4869	96.1062	130.19	1.68476	669.959	15.3491	26.7545	0.539358	0.0753689	16.1482	2.06612	383.075	2.62798
BMR2-26110	1640	41.7531	16.7879	48.906	30.2374	1.62325	274.733	10.3686	2.00104	0.118495		4.75884	0.603971	127.691	0.414328
BMR2-26110	1640	546.929	16.45	42.183	61.5136	3.60593	275.19	6.5565	9.1289	0.420187		8.13002	1.16644	203.144	1.08986
BMR2-26110	1640	162.307	28.876	121.55	134.786	2.51942	640.016	22.1277	15.6874	0.792285	0.223418	14.9891	2.07383	369.406	2.84931
BMR2-26110	1640	0.80184	30.1221	89.0564	156.457	1.5263	392.327	14.4597	16.0747	0.808092	0.202146	16.1039	1.939	412.778	2.64229
BMR2-26110	1640	10.5012	62.8246	165.244	313.244	3.74161	729.125	19.3513	44.543	1.89201	0.251053	30.9456	4.25732	728.04	6.1724
BMR2-26110	1640	525.351	80.7188	148.153	161.924	3.70319	929.577	13.1483	46.1098	0.71515	0.292386	17.2963	2.28431	395.498	2.74061
BMR2-26110	1640	43.4613	11.5553	54.4311	61.0128	0.0895537	514.387	15.0527	2.10522	0.171981	0.0749175	5.1609	0.357356	116.929	0.87588
BMR2-26110	1640	1326.24	62.1564	114.13	117.589	5.98929	593.139	11.3489	33.6654	0.77194		15.4764	1.98126	362.306	2.55628
BMR2-26110	1640	49.8899	8.42101	19.4691	36.5294	8.96747	195.359	4.00968	2.70319	0.562922	0.0503646	8.86849	1.79313	201.75	0.331944
BMR2-26110	1640	193.284	14.2924	35.9618	33.3969	2.78964	141.833	6.37292	4.17657	0.165472		5.8469	0.838115	138.192	0.58301
BMR2-26110	1640	19.5033	12.2282	31.3811	47.636	1.04844	385.542	12.9538	6.41205	0.228639	0.0697623	4.8387	0.515702	126.688	0.619976
BMR2-26110	1640	129.663	7.83776	59.4873	70.3123	2.45423	299.998	19.8472	1.2264	0.513443	0.0503145	4.93929	0.230934	109.46	0.662132
BMR2-26110	1640	527.006	31.2219	57.1188	52.4478	15.5498	293.207	9.00338	19.4355	0.40672	0.0925942	8.65803	4.07788	223.217	2.17619
BMR2-26110	1640	435.913	32.2714	115.378	63.4001	9.29212	402.561	13.0453	6.61703	0.347048	0.027454	8.06025	3.01173	205.022	1.1135
MBX 100.70	1640	1885.48	82.3408	190.403	83.8026	40.7912	352.63	10.1962	488.858	1.59804	0.0195	20.1699	9.55358	555.107	18.5406
MBX 100.70	1640	1836.59	78.6521	202.604	70.1718	48.3096	230.919	5.50893	495.42	1.55641	0.021	17.3384	8.77615	532.562	16.5561
MBX 100.70	1640	517.935	110.187	246.657	101.794	108.794	275.587	5.28278	266.025	1.19464	0.123183	21.2626	23.6799	475.445	8.40776
MBX 100.70	1640	250.338	172.984	520.736	156.798	103.029	841.668	9.33738	281.009	2.24912	0.369494	30.6852	22.6096	640.206	7.28163
MBX 100.70	1640	549.715	143.549	349.119	116.917	81.6784	440.163	3.01369	247.376	1.70472	n.d.	24.2907	22.2101	552.499	7.88386
MBX 100.70	1640	573.752	117.612	299.786	176.59	91.0699	471.459	6.13435	273.536	1.60119	0.0841533	26.9775	26.088	537.093	8.78146
MBX 100.70	1640	739.929	145.92	392.818	754.803	15.5543	5069.45	21.7129	119.232	2.1778	0.548876	133.924	13.1315	1256.47	5.78817
MBX 100.70	1640	319.069	111.596	251.358	101.386	86.9991	388.559	5.0845	216.962	1.11212	0.101429	19.7335	20.1175	448.704	6.60783
MBX 100.70	1640	555.83	133.225	342.522	106.703	100.252	483.292	7.72189	218.882	1.23981	0.188378	23.211	22.2302	467.454	7.06397
MBX 100.70	1640	616.967	104.106	235.588	96.6324	94.7098	363.141	4.20688	161.2	0.96758	0.0444604	18.2235	18.988	397.273	5.64866
MBX 81.90	1640	532.201	164.889	420.131	125.745	135.267	406.959	8.39447	261.929	1.67763	0.132277	23.4254	6.47857	390.547	7.2615
MBX 81.90	1640	236.417	123.491	304.102	98.4593	105.965	263.203	6.59778	286.714	1.67733	0.0787918	20.8704	5.79644	359.555	7.31361
MBX 81.90	1640	149.777	160.699	388.25	109.876	87.5855	382.626	5.2562	244.53	1.71586	0.244603	22.952	6.92055	373.815	6.34914
MBX 81.90	1640	435.567	163.39	423.63	110.684	113.998	432.33	7.99012	303.275	1.8472	0.117081	27.2376	6.50826	401.478	7.48549
MBX 81.90	1640	192.619	129.697	276.086	98.5516	75.7995	264.912	5.08734	162.423	1.21873	0.0819899	19.6537	6.5792	309.727	5.39057
MBX 81.90	1640	528.857	158.052	413.091	153.98	70.1603	867.62	11.6646	229.71	1.85006	0.137863	47.5294	5.91057	485.39	7.61379
MBX 81.90	1640	185.783	110.035	243.974	100.337	65.4587	249.772	4.9415	162.368	1.36019	0.0878114	18.7023	6.01073	281.933	7.38101
MBX 81.90	1640	208.804	113.152	249.301	107.046	79.2874	235.99	9.77229	180.337	1.47115	0.0649236	18.879	5.60218	289.267	7.04554
MBX 81.90	1640	532.413	180.098	452.277	85.0332	68.5251	456.732	5.76788	246.512	2.11468	0.14576	26.3334	10.5165	381.328	6.58905
MBX 81.90	1640	125.019	165.88	423.911	96.317	60.3763	536.978	5.20687	223.889	1.53636	0.194081	24.5395	8.44682	387.635	5.56217
MBX 81.90	1640	212.398	182.471	378.051	110.326	83.0204	304.973	16.2312	218.119	1.39927	0.119739	23.5524	7.84132	345.282	6.30515
MBX 81.90	1640	195.01	179.95	395.107	103.339	70.6123	290.932	5.35223	174.218	1.68705	0.0734675	21.5371	6.94456	497.023	6.22683
MBX 81.90	1640	546.981	183.827	397.12	111.394	77.8215	345.762	5.36791	221.08	1.59431	0.0847849	23.2569	7.05567	390.172	7.14245
MBX 81.90	1640	51.9187	75.7781	195.27	133.628	34.2433	517.023	4.77051	185.364	1.57961	0.0696107	22.4368	9.40379	683.581	6.12311
MBX 81.90	1640	74.2509	73.8684	209.447	93.8522	30.6768	487.883	4.118	189.718	1.52667	0.0484533	20.1779	9.26789	564.919	6.54588
MBX 81.90	1640	14.8064	100.885	239.524	97.576	54.4032	526.557	4.31297	232.801	1.78247	0.0921826	24.1279	8.60736	390.573	6.85645
MBX 86.80	1640	n.d.	158.232	338.816	88.6451	1.61777	1232.74	7.9751	124.502	0.805597	0.239974	40.9256	16.7832	407.66	6.40003
MBX 86.80	1640	235.42	150.176	329.415	82.9238	39.94	662.933	7.46755	376.925	1.49863	0.0751203	45.6314	12.4966	558.84	18.6052
MBX 86.80	1640	6.05939	167.226	334.38	85.8954	14.3786	1267.98	8.62671	151.477	1.02101	0.0175	40.1041	15.1061	455.019	9.68472
MBX 86.80	1640	163.94	159.736	340.079	178.134	31.0885	718.337	6.05209	304.101	1.6218	0.022	41.2818	8.85707	531.092	15.9454
MBX 86.80	1640	242.559	189.969	401.123	115.478	23.224	1148.06	9.47476	261.052	1.85649	0.0433502	49.6371	11.3911	600.795	11.2659
MBX 86.80	1640	26.5311	179.171	365.778	110.136	27.2351	1414.89	10.0585	181.475	1.29465	0.107755	45.8103	19.4019	497.562	8.27323
MBX 86.80	1640	139.365	166.823	351.473	101.832	36.4446	903.028	9.57156	264.821	1.97491	0.02	47.2418	15.9368	539.481	12.7607
MBX 93.00	1640	228.006	77.1814	180.937	103.056	81.3238	431.154	5.36755	469.079	1.50178	0.159755	18.8054	7.00153	520.223	11.1676
MBX 93.00	1640	177.082	266.43	1092.45	456.491	47.4314	4615.27	16.8618	480.853	3.468	0.40708	99.9502	11.6815	1255.56	12.622
MBX 93.00	1640	426.031	104.744	311.364	186.133	41.0229	1604.56	50.5745	716.254	2.20785	0.285481	40.8211	14.5672	674.171	8.97827
MBX 93.00	1640	164.307	219.99	702.744	1652.23	16.2928	9748.27	23.1613	191.952	3.57597	0.417015	180.977	6.36344	1665.26	12.5815
MBX 93.00	1640	166.905	135.713	460.097	161.587	33.1413	1609.07	5.36867	501.624	1.97333	0.180788	35.6302	7.24556	693.003	12.0468
MBX 93.00	1640	n.d.	218.621	728.944	205.947	39.5806	1862.92	13.721	523.061	2.85925	0.228627	43.702	9.79851	829.47	10.8695
MBX 93.00	1640	829.882	161.859	552.5	148.746	93.8791	1877.76	10.3362	455.224	2.43949	0.332724	39.5768	11.3822	749.675	16.9484
MBX 98.30	1640	140.219	122.317	193.595	110.361	20.7504	925.165	4.18375	173.034	1.12048	0.074324	20.8104	16.8226	371.612	4.16244
MBX 98.30	1640	38.469	121.742	201.664	95.2598	24.7216	1071.18	5.57235	165.041	1.21359	0.0604983	21.5178	17.1568	388.921	4.46473
MBX 98.30	1640	n.d.	117.239	204.98	99.7147	28.2364	839.088	7.32275	167.834	1.38516	0.201181	20.8181	14.7794	408.899	4.32747
MBX 98.30	1640	24.4467	119.702	198.006	110.75	32.9063	1232.99	6.7031	172.841	1.38802	0.481996	25.2959	18.5852	473.093	3.94978
MBX 98.30	1640	119.274	116.774	209.447	108.947	40.1065	1029.18	6.89437	211.912	1.17258	0.0195	26.549	14.7605	466.729	6.07345
MBX 98.30	1640	137.012	143.196	285.786	98.8261	23.8388	1343.88	6.68269	251.432	1.27568	0.0654412	27.5105	17.347	497.79	5.85807
MBX 98.30	1640	468.318	118.283	210.095	107.792	18.0409	1034.94	5.26663	240.944	1.45159	0.311116	24.6898	16.6935	493.175	5.76903
MBX 81.90	1640	67.9214	122.167	295.328	94.124	77.0015	237.143	4.36615	177.35	1.61036	0.383843	19.8079	6.04777	318.08	6.23026
MBX 81.90	1640	465.65	84.7465	247.418	335.454	86.148	1187.57	24.064	153.34	1.96863	0.312601	85.3713	20.3082	860.819	4.01683
MBX 81.90	1640	922.562	59.5985	146.531	117.131	67.1619	292.987	9.94237	73.4803	1.25203	0.0325	26.2772	18.0623	551.536	4.86819
MBX 81.90	1640	1503.45	92.1272	225.606	173.802	15.8587	1369.94	18.613	27.5786	1.55116	0.0285	54.5539	10.6594	648.511	4.3889
MBX 81.90	1640	250.938	155.402	400.465	95.5608	71.0897	285.854	6.97346	210.596	1.57303	0.018	20.2129	6.36059	348.526	5.92577
MBX 81.90	1640	289.593	156.631	422.983	101.161	44.9336	513.717	9.43529	302	1.93279	0.031	23.174	10.3424	382.721	5.79824
MBX 81.90	1640	766.097	36.101	103.112	166.881	22.0461	246.36	12.1712	1.6251	0.852618	0.0175	15.2338	34.1612	552.639	0.852669
MBX 81.90	1640	20.5652	146.254	392.618	137.836	1734.3	536.97	9.29695	233.473	1.93044	2.92766	23.7629	12.7652	371.688	7.81145
BL3	1700	21.6846	5.9	30.33	13.5458	31.1678	1217.48	5.42945	4.4799	1.16782	0.2255	11.2866	232.922	205.509	0.60583
BL3	1700	67.2978	6.51	31.01	15.2817	38.7883	979.295	2.4605	2.05411	1.14274	0.2475	20.0996	34.8129	471.536	0.731654
BL3	1700	823.349	4.26	26.55	10.5153	15.9794	1007.51	2.1515	5.83379	0.948818	0.224	10.331	15.7791	181.902	0.538411
BL3	1700	17.1909	3.45	31.03	12.4029	15.4505	1303.06	4.98146	5.21526	1.34923	0.222	9.84211	51.105	217.209	0.525897
BL3	1700	23.3949	3.38	22	10.9533	30.8792	974.252	8.67632	2.87066	1.60461	0.2335	8.17216	201.79	160.336	0.488505
BL3	1700	13.2269	5.64	31.91	11.3441	18.219	1419.73	1.9315	5.65042	0.874443	0.212	9.3264	42.844	189.277	0.525321
BL3	1700	16.3985	5.07	20.36	10.5992	24.0259	947.244	1.9605	2.11565	1.33784	0.2185	7.78576	127.335	155.174	0.470925
BL3	1700	6.57065	4.94	37.81	13.8538	9.84859	870.529	1.9525	3.70518	1.20393	0.221	10.8991	11.4585	232.507	0.690315
BL3	1700	7.13846	2.52	30.17	12.5396	12.8645	973.92	1.928	3.70229	0.858547	0.222	11.3362	14.869	266.684	0.668024
BL3	1700	30.1335	4.31	32.26	19.5411	28.9723	1427.27	4.54421	5.69386	1.0329	0.2445	12.1472	82.638	642.318	0.47239
BL3	1700	8.1507	6.75	32.71	13.53	10.6609	1173.82	1.8585	5.82551	1.33471	0.2235	10.2789	16.4221	185.476	0.598556
BL3	1700	21.1533	5.47	21.86	13.5472	39.8227	962.977	5.86015	2.91762	1.53445	0.2285	9.52164	165.938	176.784	0.599489
BL3	1700	17.0353	6.52	23.86	13.3643	29.5506	1363.36	4.10193	4.06651	1.46692	0.231	9.92024	154.066	270.862	0.524582
BL3	1700	27.196	6.4	30.98	25.6091	27.8118	1323.37	4.13502	4.1852	1.4208	0.2435	10.9236	58.8261	362.95	0.65921
BL3	1700	17.5741	6.76	35.2	10.5193	10.7833	998.902	1.617	4.81385	0.872389	0.2065	9.32829	11.1941	194.104	0.488075
BL3	1700	17.565	6.8	33.88	18.5983	39.7848	906.938	5.19535	3.88866	2.10865	0.224	11.6015	170.135	521.747	0.71652
BL3	1700	13.0107	6.84	31.46	12.6437	17.4762	1186.56	3.58803	3.02403	1.32028	0.2135	9.90236	38.3644	201.625	0.608179
BL3	1700	5.77556	10.76	45.65	13.9237	9.71999	1288.52	1.6045	3.19374	1.223	0.2135	12.678	21.7962	280.228	0.659991
BL3	1700	16.0378	9.07	33.05	27.5186	25.2749	1009.16	1.742	2.42559	1.4044	0.235	15.3436	146.928	850.944	0.780668
BL3	1700	45.9786	7.32	33.53	18.777	144.607	1322.31	4.05398	4.52181	0.967625	0.253	12.6568	118.663	602.053	0.569052
BL3	1700	7.51491	52.39	137.8	41.2825	30.1277	1783.08	1.923	2.10286	1.30345	0.273	11.248	165.701	704.562	0.624828
BL3	1700	10.0503	6.85	42.86	20.1666	14.1978	1101.38	1.623	3.17439	1.06446	0.233	11.9889	26.7	324.746	0.695366
BL3	1700	12.0553	4.28	29.01	19.6302	17.948	1608.52	1.457	6.13115	1.52572	0.212	13.8425	47.2709	424.769	0.615675
BL3	1700	28.2613	8.75	31.75	23.0437	39.1665	1091.03	1.669	3.53301	1.58769	0.2455	12.7039	155.181	811.979	0.543121
BL3	1700	23.2305	5.05	33.64	24.1543	58.6984	1242.26	4.07496	4.14148	1.54627	0.2415	13.2241	128.779	624.794	0.63133
BL3	1700	22.6783	88.41	224.02	50.0089	38.3213	2153.48	3.42193	2.90011	1.2917	0.2835	12.4284	153.726	1291.23	0.559561
Mt Young 67.8 03 pyrite	1730	87.6225	281.644	284.617	52.1961	263.157	874.708	2.9735	208.712	13.6871	<0.765	46.0724	90.746	153.894	9.49233
Mt Young 67.8 03 pyrite	1730	96.9251	356.661	297.238	52.1531	472.335	892.202	2.402	204.553	12.3609	<0.618	41.4705	110.311	179.363	12.1285
Mt Young 67.8 03 pyrite	1730	37.6663	271.338	253.636	58.3435	297.173	766.653	2.197	194.811	13.3248	<0.565	17.8125	95.133	153.232	10.6353
Mt Young 67.8 03 pyrite	1730	33.3278	296.686	293.779	59.7112	353.711	887.915	2.23	241.508	13.5513	<0.574	41.6172	103.419	169.435	11.5916
Mt Young 67.8 01 pyrite	1730	7.45487	92.9646	401.389	82.3244	20.6158	1093.27	2.155	234.619	17.038	<0.554	17.1175	40.7305	48.7612	9.68027
Mt Young 73.8 05 pyrite	1730	15.9312	542.332	399.233	1068.4	315.196	2370.21	13.7905	148.45	16.3487	0.505764	94.6234	62.996	947.369	13.7227
Mt Young 73.8 05 pyrite	1730	21.0845	496.203	347.918	883.175	436.755	2363.15	9.65624	169.535	19.614	0.937043	95.6718	82.5447	981.192	16.4063
Mt Young 73.8 04 pyrite	1730	6.48205	424.804	531.862	1457.62	111.839	3540.23	12.776	97.5	11.9163	1.10973	88.4902	104.49	672.271	6.89865
Mt Young 73.8 04 pyrite	1730	8.31459	517.178	398.828	1103.61	37.0044	2749.02	12.2094	138.21	20.958	0.304209	103.333	27.6301	823.032	12.3465
Mt Young 73.8 011 pyrite	1730	17.379	452.668	364.681	214.703	67.1536	2907.73	7.57226	255.461	17.9664	0.43314	118.608	13.5848	559.474	13.511
Mt Young 73.8 011 pyrite	1730	12.5164	474.862	401.078	347.869	67.917	3511.9	11.9468	232.032	17.5632	-0.0119337	122.633	16.2617	632.282	14.0858
Mt Young 73.8 02 pyrite	1730	9.9677	711.537	711.605	274.97	96.8835	2661.54	14.7569	215.148	13.3146	0.501481	107.909	28.0236	546.245	11.5112
Mt Young 73.8 02 pyrite	1730	17.6423	705.762	694.909	267.833	98.3432	2870.7	22.5532	320.493	19.265	0.670919	124.651	21.6997	652.856	13.437
Mt Young 73.8 10 pyrite	1730	12.4427	697.799	721.752	343.298	99.1391	2862.99	14.22	259.303	17.3848	0.422403	137.721	29.7107	694.245	11.7086
Mt Young 73.8 02 pyrite	1730	20.2639	649.555	684.304	330.266	105.814	2652.92	14.875	276.102	15.9698	1.2303	122.522	37.7846	486.193	14.3581
Mt Young 73.8 01 pyrite	1730	13.1814	668.713	707.964	391.289	68.93	3218.35	17.7637	273.526	20.524	0.196998	161.877	23.9343	815.851	14.849
Mt Young 73.8 12 pyrite	1730	10.0865	797.544	584.748	261.25	95.3347	3023.62	15.6238	176.191	16.9468	0.500426	98.9074	50.5791	544.704	12.0296
Mt Young 73.8 12 pyrite	1730	13.0921	783.331	579.799	238.765	175.234	2732.46	14.7718	203.338	15.6593	0.247747	101.564	52.4929	536.573	12.1468
Mt Young 73.8 09 pyrite	1730	17.7012	519.389	397.631	235.446	43.3543	3427.18	16.4227	174.782	11.5463	1.13432	98.9737	70.6617	483.077	12.5036
Mt Young 73.8 08 pyrite	1730	10.4849	544.611	488.482	716.628	47.0494	3179.18	13.1875	219.42	14.9178	0.378624	137.171	25.3566	743.409	14.2231
Mt Young 73.8 07 pyrite	1730	13.2636	529.472	452.738	402.683	90.3856	2857.23	16.0835	235.309	15.2224	0.374992	118.919	23.3939	608.788	13.3301
Mt Young 73.8 03 pyrite	1730	303.963	753.195	570.171	995.418	135.547	3663.06	19.0478	231.316	16.2539	0.112022	134.761	15.099	803.187	11.6763
Mt Young 73.8 03 pyrite	1730	6.63682	556.14	442.648	740.286	211.173	3069.45	13.6246	141.359	15.1034	0.150469	85.0728	14.1968	715.897	10.9092
Mt Young 74.3A_pyrite_aggregate	1730	26.266	184.315	390.711	162.792	74.2679	3768.67	16.8244	1474.32	34.1128	<4.383	143.798	87.5139	846.652	22.1666
Mt Young 74.3A_pyrite_aggregate	1730	26.2863	141.595	323.532	101.683	75.8238	1865.82	11.4054	742.876	21.7111	<4.365	75.4136	100.122	457.964	15.4314
Mt Young 74.3A_pyrite_aggregate	1730	27.0334	128.496	258.664	65.091	66.5698	1147.49	7.49447	545.651	15.3299	<4.144	46.0953	97.2136	284.625	11.9798
Mt Young 74.3A_pyrite_aggregate	1730	31.6081	127.589	260.129	78.1798	72.4802	1133.44	8.74611	540.535	16.257	<4.364	50.6991	91.908	279.143	12.3195
Mt Young 74.3A_pyrite_aggregate	1730	26.6898	163.365	356.89	186.929	86.8118	3743.82	19.4665	1551.17	33.0365	<4.176	165.302	95.3707	999.095	24.0531
Mt Young 77 01 pyrite	1730	750.407	879.483	556.847	1111.22	200.679	4090.85	12.2274	365.754	19.4779	<0.525	141.146	63.8568	550.911	7.09447
Mt Young 77 01 pyrite	1730	1238.12	1250.16	545.728	2545.01	162.054	5402.57	19.3156	239.469	22.3596	<0.533	176.933	53.9359	578.755	7.94027
Mt Young 77 03 pyrite	1730	2295.24	477.964	272.469	1697.01	4.89728	6231.42	1.8425	2.96807	4.97986	<0.641	164.365	66.1245	148.373	1.14083
Mt Young 77 03 pyrite	1730	1102.5	436.554	199.644	963.032	14.6732	5076.35	3.31776	6.6027	5.72345	<0.54	113.959	48.3917	186.166	1.16617
Mt Young 77 03 pyrite	1730	14.519	130.863	83.8603	268.22	0.324011	11363.5	4.62006	2.06066	1.7219	<0.558	161.785	50.0798	62.8737	0.376288
Mt Young 77 02 pyrite	1730	104.273	297.27	137.352	222.033	0.714466	5220.11	3.653	1.52464	3.50333	<0.533	115.157	46.3747	119.579	0.974026
Mt Young 77 02 pyrite	1730	21.1536	106.638	63.8217	159.869	1.11704	19299.4	5.04781	7.85577	2.22753	<0.614	189.808	64.4115	72.4502	0.5344
Mt Young 77 02 pyrite	1730	351.131	261.883	130.187	603.405	0.542935	23338.2	4.08613	7.56392	4.44814	<0.625	167.669	85.6254	151.427	0.96369
Mt Young 77 02 pyrite	1730	166.841	462.565	261.548	1743.44	1.80903	28731.4	6.70625	6.34344	7.04821	<0.576	180.481	127.603	228.198	0.949486
Mt Young 77 04 pyrite	1730	4024.11	331.132	143.361	343.35	9.02455	12515	1.86	5.40368	5.11715	<0.647	113.321	45.1114	176.231	1.56312
Mt Young 77 04 pyrite	1730	149.291	164.277	103.976	669.293	1.88238	22733.4	1.471	4.22216	1.98586	<0.512	146.799	144.061	64.5413	0.433979
Mt Young 77 04 pyrite	1730	169.226	383.294	143.176	1105.14	2.43663	3231.94	3.3241	6.36078	6.08784	<0.522	127.774	46.8257	217.827	1.55856
Mt Young 85.4 01 pyrite	1730	432.916	2298.67	574.028	779.26	0.0261549	4720.91	24.7452	12.1207	5.33605	0.0606259	7.39687	0.214484	75.3143	90.1252
Mt Young 85.4 02 pyrite	1730	349.54	2840.39	1201.88	669.9	1.62481	6946.93	27.1957	15.3047	8.80317	0.356301	55.1509	2.69347	206.087	87.696
Mt Young 85.4 03 pyrite	1730	1680.14	2248.87	665.115	566.577	2.99617	4661.82	28.8007	15.2215	9.28351	0.665402	80.5621	8.01037	170.063	81.2958
Mt Young 85.4 05 pyrite	1730	45.1564	2257.31	1734.95	1077.98	1.55711	9334.16	39.2448	9.68607	12.3863	0.613653	35.9081	1.98839	149.907	134.331
Mt Young 85.4 04 pyrite	1730	32.8201	3555.63	2045.8	2609.77	34.9594	11265.9	46.993	7.93295	20.5642	0.130871	27.6079	0.45033	177.992	217.23
437-166.9m	1840	23.0891	23.041	1308.18	591.402	117.223	68.1836	32.455	24.1555	17.8165		42.2889	1.95712	476.317	64.0337
437-166.9m	1840	72.0228	25.894	1204.37	567.072	210.785	149.745	39.3396	31.5104	16.6534		52.9913	3.23452	670.428	81.5608
437-166.9m	1840	8.44776	13.8026	714.556	261.997	73.2722	99.9888	43.3915	16.7732	13.2124	0.244159	18.9994	1.22602	266.575	48.6334
437-166.9m	1840	49.2154	23.89	1103.35	462.49	163.031	112.146	59.2232	74.9953	14.6539		47.0838	2.97844	344.042	57.868
437-166.9m	1840	0.319918	11.159	775.518	308.996	52.5287	26.9775	45.7794	66.0048	14.9157		15.2864	1.04955	290.094	57.0492
437-166.9m	1840	34.7573	22.7117	945.746	695.785	87.1806	51.9571	48.3888	42.1673	22.0822		36.7501	2.18622	492.894	53.7989
437-166.9m	1840	11.8011	19.0515	932.929	390.755	104.723	25.7624	67.8951	90.3031	18.8311		21.2998	2.12011	339.572	69.9232
437-166.9m	1840	2.32676	13.7956	696.737	279.417	55.153	30.1898	59.8548	24.5844	16.2805		20.2907	1.00348	298.904	50.76
437-178.56m	1840	84.5157	10.1465	654.778	159.993	44.0093	10.5168	30.9291	2.62655	24.3471	0.272138	17.6026	2.28482	183.103	14.6912
437-178.56m	1840	271.325	9.70728	623.505	149.153	48.2235	17.6903	61.9782	2.87006	24.6783	0.183754	18.2952	1.61006	290.601	15.7563
437-178.56m	1840	86.2885	11.031	692.827	146.38	48.9123	13.0967	42.131	2.72751	23.0817	0.188192	18.7311	2.17116	219.248	14.0045
437-178.56m	1840	59.8769	12.1865	711.739	182.185	21.6565	16.8314	59.8392	4.34092	31.8135	0.15748	15.5506	1.27953	325.807	16.2195
437-178.56m	1840	53.1312	10.4803	664.322	255.636	47.6096	17.5556	45.8842	2.98714	34.8486	0.243309	23.3917	1.70549	251.937	15.3885
437-178.56m	1840	11.9992	10.0841	663.712	255.651	37.0803	16.5152	59.3647	4.15057	35.3923	0.153438	26.2452	1.64831	317.869	13.6789
437-178.56m	1840	88.5988	12.2268	598.539	292.422	134.785	15.8597	58.8518	4.21801	30.0653	0.150489	22.9264	1.18262	384.394	27.094
437-178.56m	1840	134.058	13.252	640.943	216.495	91.1982	13.9683	26.1903	256.717	23.0903	0.213419	30.3305	2.29999	171.4	19.672
437-178.56m	1840	199.098	13.0774	721.593	197.664	61.36	16.9791	44.2822	2.27118	28.7109	0.395011	19.4186	1.5061	270.854	20.9992
437-178.56m	1840	1.58894	12.5679	576.839	180.57	73.3648	27.1528	41.1102	18.1592	18.8518	0.204674	28.8036	1.63886	191.644	19.7673
437-178.56m	1840	172.105	15.6005	777.188	239.616	82.6458	22.8541	33.1756	20.2781	33.0034	0.538414	63.7262	3.36905	316.4	26.1322
437-178.56m	1840	9.03151	11.8348	651.78	368.614	41.7942	17.0201	46.361	25.2209	38.2118	0.214054	30.1381	3.00435	253.168	19.8118
437-178.56m	1840	1.15374	11.9165	712.279	227.642	51.8585	13.9634	48.4803	7.11437	25.6835	0.0814715	32.4354	1.58193	242.456	19.4123
437-197.7m	1840	101.707	0.323397	1429.59	1789.2	78.085	69.6924	65.9815	5.60281	17.6779	0.197011	36.2547	3.19886	1226.22	0.78127
437-197.7m	1840	55.7661	0.248912	1491.2	1302.85	26.4088	32.122	40.3663	6.00472	13.328	0.119672	25.4384	2.2979	654.182	0.806886
437-197.7m	1840	183.77	0.418527	1465.57	1804.82	80.3375	65.1452	64.7082	5.55637	17.282		53.1382	3.5209	1051.35	1.92067
437-197.7m	1840	92.677	0.102981	2277.08	564.967	70.222	44.2851	49.9245	15.3289	8.86727		93.0691	4.75308	378.347	2.3521
437-197.7m	1840	110.733	0.216508	1578.1	424.099	56.3591	31.685	40.525	28.338	5.1305	0.146185	44.2062	0.918083	236.604	1.65199
PO11003A	1850	5.55294	5.76382	73.8184	53.2936	2.82815	627.331	10.2836	1.08091	1.62652	0.0435	133.203	0.325735	728.026	0.0598114
PO11003A	1850	5.96336	213.156	167.164	60.2564	2.34868	1392.06	14.639	2.52368	1.18177	0.042	175.647	0.452842	1106.27	0.594125
PO11003A	1850	16.3016	2.85505	34.8099	53.2003	3.51048	773.575	12.1704	0.241926	1.21309	0.0435	151.389	0.53474	891.838	0.014
PO11003A	1850	2.98451	2.40466	17.5372	67.3831	0.129535	703.847	11.7533	0.459478	1.55292	0.0425	180.327	0.285042	1067.88	0.014
PO11003A	1850	18.2471	2.99745	25.9075	41.9845	6.36137	526.611	8.25266	0.407717	0.969293	0.043	116.802	0.367948	673.73	0.014
PO11003A	1850	13.3129	4.30164	27.5023	59.311	2.5103	1199.99	13.72	0.206136	0.887992	0.0425	162.507	0.598958	937.901	0.132152
PO11003A	1850	3.63842	3.40917	29.4374	65.9252	2.27229	1426.57	15.219	1.12436	1.10526	0.0425	183.45	0.387929	1132.38	0.63848
PO11003A	1850	14.7505	9.34274	34.4264	44.2725	6.33876	830.034	10.6245	0.818106	0.897264	0.043	124.879	0.472491	736.695	0.0639288
PO11003A	1850	21.9239	8.97125	30.0882	50.0877	62.5064	899.165	11.0083	2.10071	1.25344	0.166331	126.897	0.739097	782.901	0.229941
PO11003A	1850	24.9523	6.92502	39.2228	55.6295	12.6132	1259.91	13.2553	1.82975	1.0703	0.0425	141.531	0.66309	848.507	0.339168
PO11003B	1850	15.4773	21.3538	692.676	53.197	11.5996	336.932	10.0469	7.66942	1.23378	0.0725	133.654	1.0287	802.701	7.09251
PO11003B	1850	19.202	37.1614	222.753	49.2666	5.63194	300.832	8.5457	5.06404	1.20492	0.072	105.413	1.11526	655.983	3.74326
PO11003B	1850	17.419	12.7575	82.379	52.1938	4.89194	316.71	9.55723	8.3543	1.27597	0.0705	129.148	1.21617	779.433	5.2066
PO11003B	1850	13.5836	20.4392	389.833	54.7499	9.95339	325.355	8.2265	2.02604	1.40518	0.073	135.52	1.04207	809.682	4.71374
PO11003B	1850	22.2294	14.882	542.083	49.7789	7.24471	341.597	9.59325	1.72482	1.41967	0.0725	136.5	1.18437	827.966	5.46217
PO11003B	1850	20.1654	19.9842	631.926	48.5109	23.4685	329.719	10.4908	2.7635	0.930347	0.073	120.764	0.980743	712.003	5.22607
PO11003B	1850	57.8675	21.2767	759.485	54.7442	191.891	289.359	9.23471	4.84772	1.19333	0.093	98.9144	1.42382	547.913	3.47098
PO11003B	1850	11.8289	35.399	391.432	48.0535	3.63633	304.02	8.07723	4.27893	1.03302	0.081	111.197	1.58008	643.25	4.98918
PO11003B	1850	21.1314	23.3182	407.909	54.9629	15.6919	327.299	9.11999	3.688	1.49083	0.0725	123.895	1.14274	763.019	5.24213
DGDD137-	1891	0.913877	297.753	110.45	566.955	13.9172	1933.82	195.907	2.169	31.4813	0.0805	28.5145	0.375422	89.1888	36.0078
DGDD137-	1891		269.736	171.26	399.706	13.3603	877.476	146.43	1.18204	24.5763	0.0845	40.4525	0.225763	106.424	41.9553
DGDD137-	1891	0.3005	279.761	548.886	3079.44	10.9367	1812.98	85.3914	0.84748	19.9153	0.0775	51.5231	0.169702	112.741	44.1964
M-1-13	2000		71.1211	623.698	154.7	72.4349	926.291	9.67819	2.89033	2.67353	0.3875	50.816	2.02126	51.2065	0.744576
M-1-13	2000	8.6054	35.8911	1179.82	1111.97	71.5869	603.845	43.1958	13.7226	4.53042	0.399122	32.9761	3.68827	46.8983	0.394612
M-1-13	2000	12.6863	15.9597	741.677	198.911	6.3888	518.395	50.91	6.40473	3.3725	0.131373	28.416	3.95829	21.9888	0.322706
M-1-13	2000	4.10647	15.4494	365.332	238.648	12.2849	262.416	43.2544	5.20182	2.69086	0.168728	25.8905	3.09981	23.8662	0.31011
M-1-13	2000	0.763425	9.90322	560.298	795.537	6.92045	397.188	41.1313	3.93725	3.85797	0.0890572	15.3759	2.91196	15.2684	0.172103
M-1-13	2000	4.55642	29.9033	1482.36	850.05	179.27	757.644	29.7669	4.92456	4.22729	0.75152	30.2797	6.60902	35.1749	0.366721
M-1-13	2000	3.90421	27.3833	1107.89	726.953	18.2131	818.771	58.7374	7.0869	4.00942	0.234416	30.1007	4.36519	36.7097	0.337727
M-1-13	2000	13.3551	11.6216	324.493	877.947	12.6671	286.369	37.3878	4.87792	4.2846	0.174618	28.8305	4.33441	22.6474	0.335991
M-1-13	2000	4.14497	23.5118	1043.44	689.985	28.2392	567.559	26.329	6.35148	4.3069	0.165002	29.3299	3.56341	35.8472	0.381172
M-1-13	2000		38.4343	2161.35	499.588	29.9694	1011.08	50.3496	12.3328	3.42872	0.233686	44.5541	4.71785	66.5788	0.543455
M-1-13	2000	20.1248	22.2356	1379.35	440.039	14.9075	649.446	34.8847	6.53862	3.95158	0.194287	17.002	3.1654	14.8043	0.15608
M-1-13	2000	1.07474	2.76782	89.7619	30.4478	130.247	11.7478	29.4509	2.69039	0.455685	0.607669	0.504799	1.25424	1.1296	0.00658486
M-1-13	2000		36.6796	1033.86	656.981	423.766	785.503	37.5401	4.35034	4.40503	1.67699	34.7467	5.09768	41.0772	0.378261
M-1-13	2000		30.7882	650.283	615.057	104.47	587.044	34.4268	14.1412	3.57875	0.516612	40.0354	4.28945	59.9846	0.532618
M-1-13	2000	9.26755	19.5596	1478.92	778.846	30.9183	759.266	48.8154	6.98223	5.63194	0.263512	43.2183	4.2107	69.5662	0.582672
M-1-13	2000	8.92464	26.606	1095.49	647.759	36.092	954.099	48.1111	10.1183	4.2212	0.249544	52.1045	4.68176	46.4921	0.692829
M-1-13	2000	5.21187	20.8766	1165.26	1320.66	36.41	548.41	29.1368	4.54423	6.0274	0.210031	19.8756	8.66732	20.317	0.198735
IIC-2011-1b	2000	0.835277	31.4961	274.284	228.982	93.4354	349.514	5.83439	14.2721	2.94886	0.234327	86.0618	7.85748	48.4784	1.29411
IIC-2011-1b	2000	30.1222	34.0206	296.765	199.868	395.445	391.49	20.234	11.3669	2.37303	1.69549	68.3924	6.04444	41.9846	1.04542
IIC-2011-1b	2000	5.97024	23.9775	214.024	196.808	66.7628	250.294	22.1196	6.79373	2.47171	0.347869	63.2272	4.58002	32.5225	0.961182
IIC-2011-1b	2000	27.9329	40.518	271.67	217.893	177.736	335.93	35.489	6.57879	2.27373	1.48025	63.2842	4.73121	38.2834	0.910589
IIC-2011-1a	2000	10.2517	32.4283	248.381	163.001	70.8936	285.37	21.9334	8.31304	2.295	0.303829	62.6226	3.69126	41.7074	1.01012
IIC-2011-1a	2000	43.7032	41.2042	289.538	271.18	81.2138	366.944	21.5505	8.23112	2.34522	0.578421	76.8908	5.50602	46.0631	0.846118
IIC-2011-1a	2000	19.938	36.7228	261.655	172.514	134.214	301.394	20.1397	10.2547	2.33634	0.587389	62.9586	4.49862	34.8199	0.780101
IIC-2011-1a	2000	18.4283	37.8462	270.666	208.142	88.7218	314.967	22.0214	14.1989	2.21798	0.406487	67.3128	3.8797	39.5688	0.895333
IIC-2011-1a	2000	8.86454	33.9401	210.504	176.986	57.0793	262.356	20.8481	8.12618	1.95162	0.388767	57.672	3.59006	34.5298	0.863311
IIC-2011-1a	2000	0.666256	15.3913	105.381	78.3982	31.5184	131.141	17.3663	1.78416	1.43793	0.349226	33.446	1.24888	19.133	0.510953
IIC-2011-1a	2000	24.3664	47.3863	295.348	222.988	180.167	398.433	21.6903	13.2578	2.18716	0.70464	72.7798	4.43899	39.3027	0.865388
TDH01-162.7-162.8_A	2170	679.487	376.545	1506.81	1041.69	7.62544	159.868	37.0494	1.88771	0.942901	0.168394	27.7531	1.37102	486.327	1.55335
TDH01-162.7-162.8_A	2170	473.259	303.705	1017.3	1721.06	11.0023	156.895	41.8429	3.87306	0.93451	0.176433	16.9493	1.5871	291.168	1.43229
TDH01-162.7-162.8_A	2170	472.633	480.421	1252.02	636.813	9.43939	178.964	44.2563	5.85928	0.882704	0.344267	21.9526	2.8958	320.125	2.16151
TDH01-162.7-162.8_A	2170	1023.08	503.301	1484.11	4010.33	17.0728	190.538	43.7991	5.33217	1.37834	0.696466	24.0869	2.11643	373.944	0.814678
TDH01-162.7-162.8_A	2170	6211.97	195.864	881.105	1687.28	19.5425	271.195	35.8932	4.36527	2.18919	0.292918	46.4241	2.05099	592.478	3.99701
TDH01-162.7-162.8_A	2170	580.974	550.393	1511.82	566.851	1.91029	178.765	45.7493	7.64646	0.8997	0.134331	25.7924	2.25661	390.721	1.61157
TDH01-162.7-162.8_A	2170	737.288	640.72	1612.96	827.179	7.11286	167.7	44.7366	10.786	1.02388	0.276015	28.7039	3.47898	429.875	1.19671
TDH01-162.7-162.8_A	2170	28.9942	36.1777	160.037	561.136	2.27004	70.2257	30.5265	0.842679	0.329112		5.06283	1.29047	135.997	0.970848
TDH01-162.7-162.8_B	2170	322.754	392.639	1923.06	600.676	27.4025	523.263	84.5721	12.9478	7.3868	0.381069	66.7684	8.47639	760.746	19.3606
TDH01-162.7-162.8_B	2170	312.397	489.676	1492.19	673.014	118.48	2547.54	64.4021	34.4863	4.98837	0.894072	61.7518	20.5178	503.81	14.6956
TDH01-162.7-162.8_B	2170	306.264	416.735	1544.55	572.114	116.781	997.188	52.3478	29.9939	5.88499	0.574835	72.7522	18.2688	606.141	16.0371
TDH01-162.7-162.8_B	2170	255.653	528.904	1844.73	669.576	31.304	2148.37	108.738	30.3511	6.10015	0.62602	105.308	39.1354	562.692	14.5779
TDH01-162.7-162.8_B	2170	377.849	326.523	1575.44	536.198	37.7928	865.364	54.4979	19.2053	5.51577	0.508793	68.8637	18.5947	542.449	14.4974
TDH01-162.7-162.8_B	2170	310.45	399.439	1660.56	748.624	71.5104	2059.5	69.4518	34.069	6.00109	0.421178	77.2022	23.6783	543.143	15.9429
TDH01-162.7-162.8_B	2170	292.156	472.404	1537.94	708.622	35.1123	1853.19	70.6794	30.1088	5.26988	0.251568	59.8298	13.8993	524.217	14.4353
TDH01-162.7-162.8_B	2170	2198.52	537.543	1053.96	1767.31	68.7317	227.625	59.4629	4.92841	1.63408	0.268194	20.3529	1.34125	231.862	7.85755
TDH01-162.7-162.8_B	2170	11058.9	308.826	796.567	2181.55	52.7793	365.347	52.5267	5.90974	1.90546	0.631827	34.5912	1.53845	338.674	6.65431
TDH01-162.7-162.8_B	2170	250.912	461.798	1961.69	709.002	31.0956	1341.09	56.09	48.5489	6.37401	0.224183	52.9695	9.19649	661.603	17.2804
TDH001-196	2170	1674.07	500.035	946.357	825.14	41.3859	161.984	46.389	24.9787	5.02239	0.0975	14.1076	1.34582	148.57	5.78184
TDH001-196	2170	10.7813	181.884	858.748	350.461	247.691	336.56	32.8568	4.65908	1.6129	1.37288	18.5094	1.04164	241.352	5.61245
TDH001-196	2170	n.d.	202.626	759.636	436.608	4.77901	291.206	29.5873	11.3395	1.87168	0.137192	22.1789	2.13572	248.747	6.49033
TDH001-196	2170	47.026	195.313	483.094	397.381	3.1501	190.208	26.4775	3.94502	1.30418	0.066	15.3157	0.699881	196.014	4.45021
TDH001-196	2170	117.847	134.637	764.486	424.446	7.83476	268.265	29.7922	5.73828	1.97926	0.193983	19.8512	0.797448	225.657	6.19965
TDH001-196	2170	98.7992	166.4	1549.57	1857.33	39.1019	387.199	35.858	25.6446	4.79314	0.440088	40.3808	5.40352	366.332	11.8507
TDH001-196	2170	106.196	128.67	1276.63	1045.86	18.595	420.233	30.362	15.5629	3.37278	0.277619	32.1855	1.74675	322.862	9.49658
TDH001-196	2170	172.714	147.463	941.48	810.443	15.077	276.017	22.6233	17.7439	2.91543	0.276616	25.0957	1.24811	238.504	7.25123
TDH001-196	2170	210.448	131.704	966.036	519.941	88.1504	336.313	26.3151	11.1864	2.98849	0.497067	23.1577	0.940775	242.233	6.84404
TDH001-196	2170	36.2858	267.615	498.784	322.299	99.2199	230.811	72.8159	3.59023	1.3312	0.436416	9.1491	0.361272	107.857	2.38736
TDH001-254.1	2170	111.812	367.654	1397.76	3127.58	55.654	757.456	19.9017	48.4739	14.9648	0.238134	94.9631	2.31624	461.05	13.4778
TDH001-254.1	2170	47.2222	330.438	1327.41	1770.05	38.5522	727.433	19.6944	37.5846	11.9295	0.174739	100.852	2.89899	479.939	13.8333
TDH001-254.1	2170	915.213	208.345	987.361	7801.07	201.74	3429.73	26.3968	415.191	10.0165	0.569488	47.4964	2.40415	237.87	6.07916
TDH001-254.1	2170	274.402	259.783	1644.98	393.808	31.5369	1279.1	20.933	128.689	13.193	0.0605	93.2445	12.6807	370.147	11.746
TDH001-254.1	2170	106.049	183.379	1072.41	523.97	53.3743	1290.31	14.3435	62.9744	10.7412	0.245929	84.7078	2.22613	397.659	10.5751
TDH001-254.1	2170	490.381	225.53	1154.99	709.633	51.5108	1615.24	21.0691	239.248	10.4451	0.0635	67.2539	2.98355	308.344	9.14777
TDH001-254.1	2170	572.932	168.518	1069.77	1795.31	79.3897	3214.48	23.1509	263.902	10.4576	0.275862	92.5582	7.42948	445.99	10.773
TDH001-254.1	2170	851.979	255.664	1056.68	2277.35	84.648	6703.86	28.9671	609.691	8.58543	0.16714	47.6972	15.766	224.321	5.74577
TDH001-254.1	2170	258.597	275.631	1182.53	731.55	104.846	1049.26	20.4775	115.56	10.9561	0.204647	75.0995	3.67825	352.408	10.3157
TDH001-371.8	2170	78.0598	3068.29	1560.93	2947.35	296.427	3678.39	37.5274	29.8634	12.0071	1.11702	89.0879	2.0049	964.943	94.9398
TDH001-371.8	2170	125.958	5699.77	1996.26	5916.57	54.5939	7979.93	48.3087	112.93	20.7015	0.725144	178.479	8.20058	974.668	155.566
TDH001-371.8	2170	13.9904	337.522	1269.92	129.635	7986.65	1102.01	40.5379	5.43626	5.85804	28.8945	44.7017	0.410078	424.551	43.566
TDH001-371.8	2170	35.4188	3217.81	1456.28	4789.28	83.1883	3392.88	44.4744	30.2089	12.2337	0.563996	83.0762	1.38576	1365.25	104.984
TDH001-371.8	2170	0.411018	1408.1	1186.66	1692.02	1212.06	1546.9	62.1153	4.42575	8.00572	6.62938	32.7401	0.345515	3166.39	44.203
TDH001-371.8	2170	4.73746	307.577	1904.65	1094.31	3895.78	1473.37	33.7745	40.3185	8.54595	15.141	58.9311	0.167616	497.223	51.1651
TDH001-371.8	2170	0.452272	162.228	1189.06	14.12	0.636393	252.372	64.7841	0.0848673	0.801803	0.06	10.3009	0.224792	58.3946	17.9855
TDH001-371.8	2170	3.25413	2913.31	1232.01	1173.63	28.9184	2527.18	43.4391	59.276	13.8618	0.227185	100.419	0.795606	619.473	110.474
TDH001-371.8	2170	9.70387	4863.09	1250.09	1464.3	108.347	6629.22	33.863	83.72	16.7979	0.599919	127.155	3.04391	686.032	140.571
TDH001-92.7	2170	12.9425	748.104	238.522	179.719	225.879	47.003	51.5826	4.8454	0.424826	0.355659	1.8912	0.247497	31.92	0.864456
TDH001-92.7	2170	1461.75	553.793	1893.83	1023.81	32.1854	838.223	51.8418	21.7488	15.5181	0.360056	130.581	3.39356	845.53	18.9725
TDH001-92.7	2170	371.855	354.328	1431.68	1250.48	26.7559	768.842	34.1439	19.4795	9.86679	0.137	66.8457	6.76377	737.356	16.5865
TDH001-92.7	2170	n.d.	887.825	338.039	3757.71	52.1654	172.274	50.9158	0.283822	0.506384	0.487253	1.39918	0.111303	31.9947	0.599888
TDH001-92.7	2170	14.9554	156.788	241.259	215.448	48.9996	45.916	23.8508	0.194471	0.324296	0.14921	1.44391	0.162854	39.8517	0.460297
TDH001-92.7	2170	261.555	647.523	1791.7	900.541	125.852	511.338	37.6009	16.6862	12.628	1.03874	66.6609	3.04989	951.692	19.3231
TDH001-92.7	2170	3.42125	38.5957	234.155	53.0223	1.05803	45.7986	16.6531	0.185546	0.175508	0.077	1.44601	0.22182	55.9582	0.151392
TDH001-92.7	2170	0.441823	45.9815	341.4	96.3268	2.34795	34.0058	50.8842	0.113704	0.169793	0.0705	1.88689	0.0506553	37.3691	0.306681
TDH001-92.7	2170	603.9	654.287	1783.16	773.128	30.8791	745.384	64.9258	19.3277	9.53184	0.478245	161.734	4.37964	572.959	11.6861
TDH001-92.7	2170	6.31726	104.57	268.221	2184.83	4.27892	51.9108	23.3081	0.288985	2.42521	0.066	1.94661	0.61968	91.25	0.779013
ABDP9-132.77	2504	486.475	45.8841	113.883	98.935	47.2793	2048.54	26.7398	6.62038	0.308137	0.151716	14.6095	2.52202	87.2376	1.53765
ABDP9-132.77	2504	555.064	52.4062	124.816	48.0881	38.1615	1057.66	22.291	7.02124	0.321776	0.12854	15.7998	1.78244	81.6516	1.66727
ABDP9-132.77	2504	793.751	52.0728	128.508	49.1711	60.7386	1117.79	21.3835	7.90503	0.286853	0.213466	16.117	2.46349	87.9576	1.78492
ABDP9-132.77	2504	565.174	54.0836	115.499	50.6315	47.1878	1116.68	22.0134	7.42175	0.257862	0.216304	19.0938	4.67857	106.702	1.79699
ABDP9-132.77	2504	438.381	55.5218	125.248	52.9677	29.6938	1193.93	21.0236	6.67857	0.306954	0.176309	19.8894	3.85151	93.6518	1.71174
ABDP9-132.77	2504	927.853	56.166	121.173	51.981	73.5297	1211.19	21.0027	5.87224	0.299712		19.7212	3.58123	88.5818	1.7846
ABDP9-132.77	2504	864.738	50.6881	119.938	51.7113	43.876	1113.01	19.848	10.9493	0.362515		19.2142	3.86816	97.1632	1.63216
ABDP9-132.77	2504	979.225	51.1803	113.044	49.2225	76.9641	1061.24	20.9344	6.9372	0.358513	0.141053	17.0182	3.11134	84.6456	1.70446
ABDP9-132.77	2504	664.424	49.1604	129.705	52.8712	47.4739	1119.17	20.1158	8.84278	0.258781	0.11986	19.135	3.84997	97.4359	1.95518
ABDP9-132.77	2504	517.315	56.1096	130.942	51.3154	29.4021	1169.04	19.8838	6.98778	0.306719	0.167055	19.7672	4.82257	94.2727	2.09002
ABDP9-132.77	2504	332.878	54.8862	130.621	55.7487	13.582	1278.43	22.0915	7.01108	0.328441	0.113331	20.5248	5.2941	98.9116	1.86753
ABDP9-132.77	2504	942.641	48.3754	129.309	41.9955	55.3226	1034.89	16.5187	17.4305	0.306207		19.7417	4.30426	92.1262	1.77628
ABDP9-132.77	2504	542.317	55.0554	130.596	54.0185	31.6424	1078.88	20.8069	9.59678	0.342663		19.7215	3.63415	95.3124	1.84258
ABDP9-132.77	2504	536.13	58.5369	130.581	50.3902	21.8516	1109.85	22.2741	7.07654	0.32521	0.214487	17.8684	3.5741	91.2879	1.75044
ABDP9-164.24	2504	472.761	243.497	763.761	158.744	132.529	1431.43	31.4734	133.761	1.82225		64.0085	26.098	340.672	10.2741
ABDP9-164.24	2504	218.978	208.448	1157.29	325.792	41.4901	3632.02	34.3966	88.4842	1.4857	0.242362	45.7033	5.83882	357.297	5.95052
ABDP9-164.24	2504	27.4013	184.163	487.185	817.136	1.98505	2602.93	21.9029	12.0282	1.76797		54.5228	1.43233	387.209	2.25559
ABDP9-164.24	2504	12.2131	149.106	1145.54	475.809	0.203953	6277.95	25.4585	9.6091	0.996961		44.051	0.578881	321.184	2.65806
ABDP9-164.24	2504	1950.59	93.7119	448.312	419.681	15.6024	4248.67	20.7597	4.65167	0.685669		26.8058	1.17565	181.927	2.69991
ABDP9-164.24	2504	85.3861	163.613	873.427	396.879	7.50643	5752.41	33.2835	27.7129	1.37684		29.5219	1.68582	286.59	3.09989
ABDP9-164.24	2504	21.2592	226.233	747.842	286.512	16.8289	1908.91	32.6436	66.6353	2.03973		52.8172	19.3819	352.176	9.81522
ABDP9-164.24	2504	71.089	216.803	534.198	282.514	27.2841	3736.71	36.7553	29.116	2.21315		61.5461	12.9858	350.053	8.84424
ABDP9-164.24	2504	54.0931	154.065	479.517	590.841	12.859	3579.54	34.5032	32.5284	2.03964		64.9379	8.22607	452.529	5.38163
ABDP9-164.24	2504	10.1047	200.172	583.795	274.66	6.5717	2375.24	26.0531	11.4114	1.74478	0.0753254	49.7961	15.4101	308.952	9.69769
ABDP9-164.24	2504	0.300577	153.326	813.275	288.329	3.89585	1318.1	25.5286	10.6424	1.49542		37.2552	8.48051	308.652	5.35966
ABDP9-164.24	2504	78.4144	197.162	373.959	162.445	36.0537	773.023	20.9146	28.9858	2.20125		57.3743	22.6084	324.055	11.999
ABDP9-164.24	2504	686.703	206.002	972.226	267.246	60.428	2382.49	31.3957	89.4337	2.23029		40.8451	5.365	431.293	7.17161
ABDP9-164.24	2504	25.7316	177.669	442.349	282.031	13.0307	3385.78	117.3	41.7474	3.79839	0.751997	42.462	14.8436	1106.46	7.48833
ABDP9-164.24	2504	1791.72	153.093	315.347	113.642	28.6923	473.449	10.2507	30.4198	1.64388	0.166728	45.0974	22.2658	237.225	9.39959
ABDP9-169.07	2504	3492.44	196.771	463.741	282.298	38.4463	363.258	15.5746	3.52688	8.51535	0.428466	70.0971	6.51369	368.487	10.8553
ABDP9-169.07	2504	4383.43	165.282	399.852	234.27	47.7226	198.51	13.9328	3.54473	6.6406	0.358954	65.5943	5.34556	358.395	10.8622
ABDP9-169.07	2504	1269.91	189.339	553.172	380.638	49.0518	270.403	14.6432	3.68035	11.5171	0.650169	86.2204	7.84834	431.401	13.0767
ABDP9-169.07	2504	2261.79	153.503	395.226	228.478	29.2204	280.094	12.5948	3.40052	6.77863	0.456946	68.7898	5.0649	374.661	11.6458
ABDP9-169.07	2504	4388.27	199.069	485.801	321.546	43.1064	790.77	14.0286	6.09712	5.49654	0.396599	65.6474	4.91677	402.465	9.94897
ABDP9-169.07	2504	2808.97	156.74	409.717	245.712	41.6759	163.841	12.6623	3.76309	7.20365	0.320171	71.3431	5.57833	379.181	11.6948
ABDP9-169.07	2504	3562.51	168.03	415.703	244.142	30.414	442.647	13.6329	4.90038	6.50437	0.329124	64.3849	4.48418	366.642	10.8313
ABDP9-169.07	2504	4593.95	157.086	366.438	207.819	55.9319	254.363	12.9182	2.81001	5.76823	0.54615	65.505	4.00149	385.491	11.1179
ABDP9-169.07	2504	5351.31	133.99	346.502	210.592	75.3658	222.32	13.996	4.34556	5.46443	0.29109	61.971	3.96924	354.053	10.3617
ABDP9-169.07	2504	3499.16	242.657	425.754	255.136	40.1929	284.53	15.0268	3.49492	5.69141	0.486561	61.1338	4.57028	358.196	9.90478
ABDP9-169.07	2504	33.6352	168.487	416.157	634.889	0.422923	2906.85	25.7612	3.05127	0.742427	0.0830139	30.1232	1.56784	204.278	0.163219
ABDP9-169.07	2504	241.26	88.0167	317.098	578.537	0.66287	4424.34	21.7833	4.54824	0.898188		31.7383	2.57612	317.335	0.0356873
ABDP9-169.07	2504	2678.63	126.467	224.432	164.317	5.71096	242.255	11.3561	8.49658	1.04527		18.7188	6.95353	199.151	0.223643
ABDP9-169.07	2504	182.381	52.4072	196.07	249.278	0.858158	2212.14	18.4298	2.02214	0.300568	0.0625319	17.8343	0.303771	192.275	0.064348
ABDP9-186.42	2504	1280.16	719.62	274.56	207.109	6.64398	1039.7	11.5152	1.17842	1.75089	0.333095	24.3159	7.89088	161.023	5.80804
ABDP9-186.42	2504	415.921	430.673	293.5	215.378	1.04704	960.381	11.8987	1.19665	2.11934	0.281394	20.6248	9.65863	138.926	3.77876
ABDP9-186.42	2504	3625.57	830.563	1004.17	459.33	8.1124	596.944	23.2115	1.82231	9.51009	1.56037	96.4	60.7745	538.345	28.0426
ABDP9-186.42	2504	2096.04	872.332	925.073	490.175	20.8486	1104.6	24.5998	2.11428	8.26336	1.53781	82.5404	48.3269	492.197	21.1289
ABDP9-186.42	2504	2366.47	692.699	850.329	413.266	23.1992	981.083	17.4117	1.5728	7.70144	1.06768	74.5779	39.3821	413.614	17.3735
ABDP9-186.42	2504	1078.38	771.167	945.338	472.503	257.597	540.181	20.6648	0.882172	9.48842	3.28169	90.8643	46.9037	524.702	24.3467
ABDP9-186.42	2504	1127.31	974.988	635.293	337.521	8.63197	750.368	21.4279	1.55683	5.66419	0.903456	57.2986	35.3411	311.47	14.827
ABDP9-186.42	2504	2181.58	178.717	266.845	137.252	0.997991	637.257	11.7065	0.66767	1.16759		12.4747	3.59699	102.024	2.24134
ABDP9-186.42	2504	197.119	663.65	943.462	541.452	128.567	1108.94	15.0281	0.762982	9.94289	2.22124	83.9067	52.2215	454.98	18.6225
ABDP9-186.42	2504	47.0981	703.908	996.283	541.442	62.0273	681.857	15.8673	0.407648	10.8298	1.95923	72.8875	68.299	407.78	17.5502
ABDP9-186.42	2504	1275.12	588.938	772.664	466.849	28.017	1452.63	19.0173	1.50694	7.43282	1.30039	60.4883	49.0234	364.277	14.4595
ABDP9-186.42	2504	2102.78	556.994	609.795	331.955	13.0525	1100.21	19.495	1.44834	5.02305	0.858011	47.0165	34.0465	295.699	11.4949
ABDP9-186.42	2504	1173.64	983.481	1127.79	496.906	25.7086	810.114	32.0197	4.11848	11.202	1.3037	107.355	69.8417	630.73	29.4556
ABDP9-186.42	2504	2414.83	689.625	822.666	471.65	375.38	730.958	24.376	1.95439	7.93475	4.44339	73.5437	57.6245	440.881	19.5168

## Sheet: Table S11b
Sample No.	Age Ma	Location	Country	Formation	Geochronology details & reference
79989 (BRD001-221.3m)	500	BRD001 drill hole, Bulgobac River, Tasmania	Australia	Que River Shale	Lower Rhyolite within the Que River Shale (499.3±0.85 Ma), overlies the Footwall andesite of the Que-Hellyer Volcanics (500.4±0.9 Ma), Mortenson, J.K., McNeil, A.W., Gemmell, J.B., Friedman, R.M., 2013. High-Precision U-Pb Zircon Chronostratigraphy of the Mount Read Volcanic Belt in western Tasmania, Australia: Implications for VHMS Deposit Formation. Economic Geology in press.
TODD 1 996.6	500	Drill hole TODD-1, Georgina Basin, Queensland	Australia	Arthur Creek (Hot Shale Member)	Jones, P.J. , Laurie, J.R. 2006 Bradoriida and Phosphatocopida (Arthropoda) from the Arthur Creek Formation (Middle Cambrian), Georgina Basin, central Australia Association of Australasian Palaeontologists, Memoir 32 205-223
HR1_Australia	510	Georgina Basin	Australia	Arthur Creek	Ordian-Floran (middle Cambrian) biostratigraphy, Laurie, J.R., 2012. Biostratigraphy of the Arthur Creek Formation and Thorntonia Limestone, Georgina Basin, Central Australian Basins Symposium III, Alice Springs, p. 6.
TODD 1 1317.6	510	Drill hole TODD-1, Georgina Basin, Queensland	Australia	Arthur Creek (Hot Shale Member)	Jones, P.J. , Laurie, J.R. 2006 Bradoriida and Phosphatocopida (Arthropoda) from the Arthur Creek Formation (Middle Cambrian), Georgina Basin, central Australia Association of Australasian Palaeontologists, Memoir 32 205-223
TODD 1 1370.9	512	Drill hole TODD-1, Georgina Basin, Queensland	Australia	Arthur Creek (Hot Shale Member)	Jones, P.J. , Laurie, J.R. 2006 Bradoriida and Phosphatocopida (Arthropoda) from the Arthur Creek Formation (Middle Cambrian), Georgina Basin, central Australia Association of Australasian Palaeontologists, Memoir 32 205-223
rmc TES 15-	523	Yangtze platform	China South	Niutitang	SHRIMP zircon U–Pb age of 522.7 ± 4.9 Ma from a tuffaceous bed ~ 1 m below the metalliferous black shale, Wang, X., Shi, X., Jiang, G., Zhang, W., 2012. New U–Pb age from the basal Niutitang Formation in South China: Implications for diachronous development and condensation of stratigraphic units across the Yangtze platform at the Ediacaran–Cambrian transition. Journal of Asian Earth Sciences 48,…
157414	540	Arthur River, Tasmania	Australia	Salmon River Siltstone	Early Cambrian fossil assemblages, Everard, J.L., Seymour, D.B., Reed, A.R., McClenaghan, M.P., Green, D.C., Calver, C.R., Brown, A.V., 2007. Regional Geology of the southern Smithton Synclinorium: Explanatory Report for the Roger, Sumac & Dempster 1:25,000 map sheets, far northwestern Tasmania, 1:25,000 Scale Digital Geological Map Series Explanatory Report 2. Mineral Resources Tasmania, Hobart.
SHQ11	540	Shackleys Hill quarry, Sheffield, Tasmania	Australia	Barrington Chert	Siliceous sponge spicules of probable Cambrian age, M. Vicary, pers. comm. 2013, Saito, S., Tiba, T., Matsubara, S., 1988. Precambrian and Cambrian cherts in northwestern Tasmania. Bulletin of the National Science Museum, Tokyo, Series C 14, 59-70.
HN-15	550	Guizhou Province	China	Doushantuo	Ash bed at top of the Miaohe Member; Weighted mean 207Pb/206Pb zircon age=550.55±0.75 Ma (MSWD=0.48, n=10), Condon, D., Zhu, M., Bowring, S., Wang, W., Yang, A., Jin, Y., 2005. U-Pb ages from the neoproterozoic Doushantuo Formation, China. Science 308, 95-98.
TURF-1A	555	Boston Basin	USA	Cambridge Argillite	Thompson, M.D., Ramezani, J., and J.L. Crowley, 2014, U-Pb zircon geochronology of Roxbury Conglomerate, Boston Basin, Massachusetts: Tectono-stratigraphic implications for Avalonia in and beyond SE New England, American Journal of Science, v. 314, 1009-1040
BH1-13.0	560	Smithon, Montague, Tasmania	Australia	Smithton Dolomite	Calver, C.R. , Everard, J.L. , Berry, R.F. , Bottrill, R.S. , Seymour, D.B. 2014 Proterozoic Tasmania. In: Corbett, K.D., Quilty, P.G. & Calver, C.R. editors, Geological Evolution of Tasmania. Geological Society of Australia Special Publication 24 pp33-94
M106-501	600	Yukon	Canada	Sheepbed	Calculated age based on tthe base of the immediately underlying Raventhroat cap dolostone; MacDonald et al, 2013, The stratigraphic relationship between the Shuram carbon isotope excursion, the oxygenation of Neoproterozoic oceans, and the first appearance of the Ediacara biota and bilaterian trace fossils in northwestern Canada, Chemical Geology 362, p 250–272
BLIN-2-1010	625	Drill hole Blinman-2, South Australia	Australia	Taply Hill	Kendall, B. , Creaser, R.A. , Selby, D. 2006 Re-Os geochronology of postglacial black shales in Australia: Constraints on the timing of the "Sturtian" glaciation Geology 34(9) 729-732
WALLARA-1@1173m	630	WALLARA-1 drill hole, Armadeus Basin, SA	Australia	Pertatataka	Relative age based on Re-Os shale age from underlying unit at 1300m, Kendall, B., Creaser, R.A., Selby, D., 2006. Re-Os geochronology of postglacial black shales in Australia: Constraints on the timing of "Sturtian" glaciation. Geology 34, 729-732.
BLIN2-1212	630	Drill hole Blinman-2, South Australia	Australia	Taply Hill	Kendall, B. , Creaser, R.A. , Selby, D. 2006 Re-Os geochronology of postglacial black shales in Australia: Constraints on the timing of the "Sturtian" glaciation Geology 34(9) 729-732
BLIN2-1238	631	Drill hole Blinman-2, South Australia	Australia	Taply Hill	Kendall, B. , Creaser, R.A. , Selby, D. 2006 Re-Os geochronology of postglacial black shales in Australia: Constraints on the timing of the "Sturtian" glaciation Geology 34(9) 729-732
BLIN2-1325	633	Drill hole Blinman-2, South Australia	Australia	Taply Hill	Kendall, B. , Creaser, R.A. , Selby, D. 2006 Re-Os geochronology of postglacial black shales in Australia: Constraints on the timing of the "Sturtian" glaciation Geology 34(9) 729-732
BLIN-2-1386	635	Drill hole Blinman-2, South Australia	Australia	Taply Hill	Kendall, B. , Creaser, R.A. , Selby, D. 2006 Re-Os geochronology of postglacial black shales in Australia: Constraints on the timing of the "Sturtian" glaciation Geology 34(9) 729-732
FOREST-1@287.2m	637	FOREST-1 drill hole, Smithton, Tasmania	Australia	Lower Keppel Creek	Relative age based on Re-Os shale age from underlying unit at 835m, Kendall, B., Creaser, R.A., Calver, C.R., Raub, T.D., Evans, D.A.D., 2009a. Correlation of Sturtian diamictite successions in southern Australia and northwestern Tasmania by Re-Os black shale geochronology and the ambiguity of "Sturtian"-type diamictite-cap carbonate pairs as chronostratigraphic marker horizons. Precambrian Resea…
FOREST-1@287.2m	637	FOREST-1 drill hole, Smithton, Tasmania	Australia	Lower Keppel Creek	Relative age based on Re-Os shale age from underlying unit at 835m, Kendall, B., Creaser, R.A., Calver, C.R., Raub, T.D., Evans, D.A.D., 2009a. Correlation of Sturtian diamictite successions in southern Australia and northwestern Tasmania by Re-Os black shale geochronology and the ambiguity of "Sturtian"-type diamictite-cap carbonate pairs as chronostratigraphic marker horizons. Precambrian Resea…
BLIN-2-1432	637	Drill hole Blinman-2, South Australia	Australia	Taply Hill	Kendall, B. , Creaser, R.A. , Selby, D. 2006 Re-Os geochronology of postglacial black shales in Australia: Constraints on the timing of the "Sturtian" glaciation Geology 34(9) 729-732
BLIN-2-1461	638	Drill hole Blinman-2, South Australia	Australia	Taply Hill	Kendall, B. , Creaser, R.A. , Selby, D. 2006 Re-Os geochronology of postglacial black shales in Australia: Constraints on the timing of the "Sturtian" glaciation Geology 34(9) 729-732
FOREST-1@828.5m	640	FOREST-1 drill hole, Smithton, Tasmania	Australia	Black River Dolomite	Re-Os black shale age=640.7±4.7 Ma (@835m; MSWD=0.91, n=19), Kendall, B., Creaser, R.A., Calver, C.R., Raub, T.D., Evans, D.A.D., 2009a. Correlation of Sturtian diamictite successions in southern Australia and northwestern Tasmania by Re-Os black shale geochronology and the ambiguity of "Sturtian"-type diamictite-cap carbonate pairs as chronostratigraphic marker horizons. Precambrian Research 172…
BLIN2-1522	640	Drill hole Blinman-2, South Australia	Australia	Taply Hill	Kendall, B. , Creaser, R.A. , Selby, D. 2006 Re-Os geochronology of postglacial black shales in Australia: Constraints on the timing of the "Sturtian" glaciation Geology 34(9) 729-732
BLIN-2-1530	641	Drill hole Blinman-2, South Australia	Australia	Taply Hill	Kendall, B. , Creaser, R.A. , Selby, D. 2006 Re-Os geochronology of postglacial black shales in Australia: Constraints on the timing of the "Sturtian" glaciation Geology 34(9) 729-732
BLIN-2-1547	642	Drill hole Blinman-2, South Australia	Australia	Taply Hill	Kendall, B. , Creaser, R.A. , Selby, D. 2006 Re-Os geochronology of postglacial black shales in Australia: Constraints on the timing of the "Sturtian" glaciation Geology 34(9) 729-732
BLIN2-1598	643	Drill hole Blinman-2, South Australia	Australia	Taply Hill	Kendall, B. , Creaser, R.A. , Selby, D. 2006 Re-Os geochronology of postglacial black shales in Australia: Constraints on the timing of the "Sturtian" glaciation Geology 34(9) 729-732
BLIN-2-1608	645	Drill hole Blinman-2, South Australia	Australia	Taply Hill	Kendall, B. , Creaser, R.A. , Selby, D. 2006 Re-Os geochronology of postglacial black shales in Australia: Constraints on the timing of the "Sturtian" glaciation Geology 34(9) 729-732
BLIN-2-1615	646	Drill hole Blinman-2, South Australia	Australia	Taply Hill	Kendall, B. , Creaser, R.A. , Selby, D. 2006 Re-Os geochronology of postglacial black shales in Australia: Constraints on the timing of the "Sturtian" glaciation Geology 34(9) 729-732
BLIN-2-1630	647	Drill hole Blinman-2, South Australia	Australia	Taply Hill	Kendall, B. , Creaser, R.A. , Selby, D. 2006 Re-Os geochronology of postglacial black shales in Australia: Constraints on the timing of the "Sturtian" glaciation Geology 34(9) 729-732
R009680	650	King Island, Tasmania	Australia	Robbins Creek	Underlies the Marinoan Cottons Breccia, unconformably overlies the Mesoproterozoic Fraser Fm, Calver, C.R., 2011. Chapter 64 Neoproterozoic glacial deposits of Tasmania, pp. 649-658.
WALLARA-1@1294.3m	657	WALLARA-1 drill hole, Armadeus Basin, SA	Australia	Aralka	Re-Os black shale age=657.2±5.4Ma (@1300m; MSWD=1.2, n=10), Kendall, B., Creaser, R.A., Selby, D., 2006. Re-Os geochronology of postglacial black shales in Australia: Constraints on the timing of "Sturtian" glaciation. Geology 34, 729-732.
BLIN-2-1726	657	Drill hole Blinman-2, South Australia	Australia	Taply Hill	Kendall, B. , Creaser, R.A. , Selby, D. 2006 Re-Os geochronology of postglacial black shales in Australia: Constraints on the timing of the "Sturtian" glaciation Geology 34(9) 729-732
BLIN2-1751	659	Drill hole Blinman-2, South Australia	Australia	Taply Hill	Kendall, B. , Creaser, R.A. , Selby, D. 2006 Re-Os geochronology of postglacial black shales in Australia: Constraints on the timing of the "Sturtian" glaciation Geology 34(9) 729-732
BLIN2-1772	660	Drill hole Blinman-2, South Australia	Australia	Taply Hill	Kendall, B. , Creaser, R.A. , Selby, D. 2006 Re-Os geochronology of postglacial black shales in Australia: Constraints on the timing of the "Sturtian" glaciation Geology 34(9) 729-732
RCB1A_222.4	727	Drill hole RCB1A	Zambia	Mwashya	Re-Os date; Rooney, A. D., Strauss, J. V., Brandon, A. D., and Macdonald, F. A., 2015, A Cryogenian chronology: Two long-lasting synchronous Neoproterozoic glaciations: Geology, v. 43, no. 5, p. 459-462.
RP-13B	747	Gariep Belt	Namibia	Rosh Pinah	Pb-Pb zircon age=741 ± 6 Ma for felsic volcanics within Rosh Pinah Fm. Rhyolite at Skorpion deposit; Concordia zircon age=751.9±5.5 Ma, Frimmel, H.E., Klötzli, U.S., Siegfried, P.R., 1996. New Pb-Pb single zircon age constraints on the timing of neoproterozoic glaciation and continental break-up in Namibia. Journal of Geology 104, 459-469, Borg, G., Kärner, K., Buxton, M., Armstrong, R., Merwe,…
ZQ127-248.2m-A-	758	Western Tasmania, DrilHole ZQ127, Zeehan District, Queen Hill	Australia	Oonah Formation	758+/- 21 Ma; Grace Cumming (Mineral Resources Tasmania), pers comm (2014)
EMPRESS-517.5-517.65_m	760	Drill Hole Empress 1A, WA	Australia	Kanpar	Hill, A.C. , Cotter, K.L. , Grey, K. 2000 Mid-Neoproterozoic biostratigraphy and isotope stratigraphy in Australia Precambrian Research 100 p281-298
SKILL-DOL	790	Willouran Ranges, SA	Australia	Skillogalee Dolomite	Based on U-Pb zircon data from volcaniclastic layer (788 ± 7 Ma) and felsic porphyry (794 ± 4 Ma) within the Kooringa Member, Preiss, W.V., Drexel, J.F., Reid, A.J., 2009. Definition and age of the Kooringa Member of the Skillogalee Dolomite: host for Neoproterozoic (c. 790 Ma) porphyry-related copper mineralisation at Burra. MESA Journal 55, 19-33.
GA2198_193.9	830	Drill hole 2198, Yeneena Basin	Australia	Broadhurst	Huston, D. L., Maas, R. and Czarnota, K., 2007. The age and genesis of the Nifty copper deposit: back to the future. Geoscience Australia Professional Opinion, 2007/03, 22pp.
MD1	980	Matulong mining area, SE Yunnan Province	China	Meidang	Overlies Heishantou Fm (Fuliangpeng Tuff, weighted mean 207Pb/206Pb zircon age=995±15Ma, MSWD=1.7, n=11) and underlies Liubatang Fm (detrital zircon weighted mean 207Pb/206Pb age=968±15Ma, MSWD=0.15, n=2), Greentree, M.R., Li, Z.X., Li, X.H., Wu, H., 2006. Late Mesoproterozoic to earliest Neoproterozoic basin record of the Sibao orogenesis in western South China and relationship to the assembly o…
MD2	980	Matulong mining area, SE Yunnan Province	China	Meidang	Overlies Heishantou Fm (Fuliangpeng Tuff, weighted mean 207Pb/206Pb zircon age=995±15Ma, MSWD=1.7, n=11) and underlies Liubatang Fm (detrital zircon weighted mean 207Pb/206Pb age=968±15Ma, MSWD=0.15, n=2), Greentree, M.R., Li, Z.X., Li, X.H., Wu, H., 2006. Late Mesoproterozoic to earliest Neoproterozoic basin record of the Sibao orogenesis in western South China and relationship to the assembly o…
Lill-325.6	1039	Drill hole MDDH007, W Musgrave, WA	Australia	Lilian	Dated conglomerate (ref?); underlying Group Cassiary is 1057±6 Ma
157395	1260	Arthur River, Tasmania	Australia	Cowrie Siltstone	Authigenic monazite from Cowrie Siltstone; Common Pb intercept age (matrix Common Pb anchor)=1261±22 Ma (MSWD=1.3, n=26), Halpin et al. (submitted)
DUCK BAY-1@244m	1260	Duckbay-1 drill core, Smithton, Tasmania	Australia	Cowrie Siltstone	Authigenic monazite from Cowrie Siltstone; Common Pb intercept age (matrix Common Pb anchor)=1261±22 Ma (MSWD=1.3, n=26), Halpin et al. (submitted)
157402	1260	Irishtown, Tasmania	Australia	Cowrie Siltstone	Authigenic monazite from Cowrie Siltstone; Common Pb intercept age (matrix Common Pb anchor)=1261±22 Ma (MSWD=1.3, n=26), Halpin et al. (submitted)
V3-65.1	1360	BMR Urapunga 3 drill hole, McArthur Basin, NT	Australia	Velkerri	Re-Os black shale age; upper Velkerri Fm=1361±21 Ma (MSWD=1.3, n=14), Kendall, B., Creaser, R.A., Gordon, G.W., Anbar, A.D., 2009b. Re-Os and Mo isotope systematics of black shales from the Middle Proterozoic Velkerri and Wollogorang Formations, McArthur Basin, northern Australia. Geochim. Cosmochim. Acta 73, 2534-2558.
161.8_	1360	Drill hole Urapunga 4 (BMR)	Australia, Mc Arthur basin, Northern Territory	Velkerri	Kendall et al, 2009. Re-Os and Mo isotope systematics of black shales from the Middle Proterozoic Velkerri and Wollogorang Formations, McArthur Basin, northern Australia. Geochimica et Cosmochimica Acta. v 73: 2534-2558
474.5_	1440	Drill hole Urapunga 4 (BMR)	Australia, Mc Arthur basin, Northern Territory	Corcoran	Kendall et al, 2009. Re-Os and Mo isotope systematics of black shales from the Middle Proterozoic Velkerri and Wollogorang Formations, McArthur Basin, northern Australia. Geochimica et Cosmochimica Acta. v 73: 2534-2558
SC8-141ft	1470	Arizona, Apache group	USA	Newland Fm	Sears J. W., Chamberlain K. R., and Buckley S. N. (1998) Structural and U-Pb geochronological evidence for 1.47 Ga rifting in the Belt basin, western Montana. Can. J. Earth Sci. 35, 467–475.
KRUP-2-07-7-4	1550	Satka town (Axial part of South Ural), Karagay open pit	Russia	Satka	Pb-Pb age for dolomite upper part of pyrite-bearing Satka Fm is 1550±30 Ma, Kuznetsov, A.B., G.V., O., M.A., S., I.M., G., O.K., K., M.T., K., I.M., V.e., B.M., G., A.V, M., 2008. The Sr isotopic characterization and Pb-Pb age of carbonate rocks from the Satka formation, the Lower Riphean Burzyan Group of the southern Urals. Stratigraphy and Geological Correlation 16, 120-137.
BMR2-26110	1640	DDH BMR McArthur 2 drill hole, MacArthur Basin, NT	Australia	Barney Creek	Tuffaceous samples in the HYC Pyritic Shale; 1638±7Ma (n=67), 1639±3 Ma (n=38), 1640±3Ma (n=22), Page, R.W., Sweet, I.P., 1998. Geochronology of basin phases in the western Mt Isa Inlier, and correlation with the McArthur Basin. Australian Journal of Earth Sciences 45, 219-232.
MBX 100.70	1640	MBXDDH001 drill hole, McArthur Basin, NT	Australia	Barney Creek	Page, R.W., Sweet, I.P., 1998. Geochronology of basin phases in the western Mt Isa Inlier, and correlation with the McArthur Basin. Australian Journal of Earth Sciences 45, 219-232.
BL3	1702	Zawar (Balaria) mine	India	Zawar Formatiom, Middle Aravalli Group	Pyritic carbon phyllite; Pb-Pb "Proterozoic model" age; Deb et al.1989. DebM, Thorpe RI, Cummings GL, Wagner PA (1989) Age, source and stratigraphic implications of the Pb isotopic data for conformable, sediment-hosted base metal deposits in the Proterozoic Aravalli-Delhi orogenic belt, NW India. Precambrian Res 43:1–22
74.3A_	1730	Drill hole Mt Young 2 (BMR)	Australia, Mc Arthur basin, Northern Territory	Wollogorang Formation	Page RW and Sweet IP, 1998. Geochronology of basin phases in the western Mt Isa Inlier and correlation with the McArthur Basin. Australian Journal of Earth Sciences 45(2), 201–232
437-166.9m	1840	Tanami, NT, DBD0437 drill hole	Australia	Dead Bullock	Tuffaceous layer within the Callie Member; weighted mean 207Pb/206Pb age of 1838±6 Ma (MSWD = 0.99, n=27), Cross, A.J., Crispe, A.J., 2007. SHRIMP U-Pb analyses of detrital zircon: A window to understanding the Paleoproterozoic development of the Tanami Region, northern Australia. Mineralium Deposita 42, 27-50.
PO11003A	1850	Drill hole 83-83.5 m, Thunder Bay	Canada	Rove	Addison, W.D., Brumpton, G.R., Vallini, D.A., McNaughton, N.J., Davis, D.W., Kissin, S.A., Fralick, P.W., and Hammond, A.L., 2005, Discovery of distal ejecta from the 1850 Ma Sudbury impact event: Geology, v. 33, p. 193-196.
DGDD137-	1891	Padbury Basin	Australia	Labouchere	age is based on presuming that the Robinson Range Iron Formations (stratigraphically ab ove the black shale you dated) were formed at the equivalent time as the Frere Formation in the nearby Earaheedy Basin which had a zircon in a tuff bed at the base of the formation dated at 1891+/-8Ma
M-1-13	2000	Pechenga, Semiletka Cu-Ni deposit, Kola peninsula	Russia	-	Overlies baslts in lower zapolyaninskaya suit (Rb-Sr; 2114±52 Ma), intruded by mafic-ultramafic rocks in the Pechenga ore district (Sm-Nd, U-Pb zircon; 1990-1980 Ma), Smolkin, V.F., 1992. Early Precambrian komatiitic and picritic magmatism on Baltic Shield (in Russian). Nauka, Moscow. Smolkin, V.F., Bayanova, T.B., Fedotov, Z.A., 2003. The ore-bearing mafic and ultramafic rocks from Allarechensk-…
IIC-2011-1b	2000	Pechenga, Semiletka Cu-Ni deposit, Kola peninsula	Russia	-	Overlies baslts in lower zapolyaninskaya suit (Rb-Sr; 2114±52 Ma), intruded by mafic-ultramafic rocks in the Pechenga ore district (Sm-Nd, U-Pb zircon; 1990-1980 Ma), Smolkin, V.F., 1992. Early Precambrian komatiitic and picritic magmatism on Baltic Shield (in Russian). Nauka, Moscow. Smolkin, V.F., Bayanova, T.B., Fedotov, Z.A., 2003. The ore-bearing mafic and ultramafic rocks from Allarechensk-…
TDH01-162.7-162.8_A	2170	THADUNA (new) /Northern Yilgan (old), WA	Australia	Johnson Cairn	Pb-Pb age of underlying Juderina Formation of 2173±64 Ma, Woodhead, J.D., Hergt, J.M., 1997. Application of the 'double spike' technique to Pb-isotope geochronology. Chem. Geol. 138, 311-321.
ABDP9-132.77	2504	Drill hole ABDP9, Hamersley Basin	Australia	Mount McRae Shale	Tuff within Mount McRae Shale; Weighted mean 207Pb/206Pb age of 2504±5 Ma (MSWD=0.69, n=12), Rasmussen, B., Blake, T.S., Fletcher, I.R., 2005. U-Pb zircon age constraints on the Hamersley spherule beds: Evidence for a single 2.63 Ga Jeerinah-Carawine impact ejecta layer. Geology 33, 725-728.
